# Supplementary material for: Chromosome structural variation of two cultivated tetraploid cottons and their ancestral diploid species based on a new high-density genetic map
Source: Sci Rep. 2017 Aug 9;7:7640. doi: 10.1038/s41598-017-08006-w (PMC5550419; doi:10.1038/s41598-017-08006-w)
Supplement: Supplementary file 2 — Supplementary Table 1 [file 41598_2017_8006_MOESM2_ESM.csv]

## Sheet: SWU-prefixed Primers
Supplementary Table1. SWU-prefixed primers designed with G.raimondii genome sequence.
PrimerID	ChromosomePaterson	Foward	Reverse	Repeat
SWU10001	Chr01	CCTCATGAACTCAAGAGCCA	GTGCCATGTGATGTGGGTAT	(TA)12
SWU10002	Chr01	ATATCCGATCCATTCCGAAG	CGGTTGAATATGGAAGAGTTGG	(AT)16
SWU10003	Chr01	TTTATGGGTATGGGAGGGAA	CATGTCCACACTGCACAAAA	(G)20
SWU10004	Chr01	GGCCGTCATTGGAATTAGAC	CCACCTCTCTTGCCTTCAAT	(TTAAA)4
SWU10005	Chr01	GCGGGCAAGAAGAGATAGAG	AAGTGGGAAAAGGCAAAGG	(TA)10
SWU10006	Chr01	TTTGGATCTCAAGGTGGTGA	ACCTCTCTCGTCTCGAGGAA	(AT)11
SWU10007	Chr01	TGGAAGTGACAACACGACCT	GGCCTTGTTTCTTCTGCAAT	(AT)10
SWU10008	Chr01	TGGAGTCTCTTCTCCGGTTT	AGCATACCATCTCCACCACA	(TA)13
SWU10009	Chr01	GCAAGGATAACTGGATAAGGC	GCCGTGTGTCACAATGATTT	(AT)10
SWU10010	Chr01	TTCGCTCCTTCCATTTTACC	GCTGTTTGCAGACATGGATT	(TTC)7
SWU10011	Chr01	GAAAAGAACCTACAAGGCCA	TCATGTGAATGCTTGGTGTG	(TTTG)5
SWU10012	Chr01	GGTTTGTAATGAACTGGGGG	TGTTTATTCCCCACCTCCTC	(GGT)7
SWU10013	Chr01	CCTGACTTGCCTAAACACCT	ACGGTGTGGAAGATTTGGTT	(ATC)7
SWU10014	Chr01	CCATGCAATTTAGCCACAAC	CCCTTTCCAACGATGCTATT	(TTA)7
SWU10015	Chr01	GGACCCATCAAGTAATTTGACC	CCGACCAATGATCGTAACAG	(AT)17
SWU10016	Chr01	ACCGCAACCAAATGAAGC	GGCTATCCATATTCGGGACA	(AT)10
SWU10017	Chr01	CATTCCCCATCGAATAGCTT	GCATGAATCCATGATCTGAC	(CATAC)7
SWU10018	Chr01	TTACGATACTTATCCCGCCA	AAGTTGCTGCATACAGCGTT	(TGC)11
SWU10019	Chr01	AGAGGACGCCATTTTCAGAG	TAAAATGAGTTTGGGGACGC	(T)20
SWU10020	Chr01	GGACTTGGTATAGAATTCGACC	CGACTGCTCACGCAATTACT	(AT)14
SWU10021	Chr01	CGACAACCAAACAAGGACAA	CAATACAGATTGCACGCACA	(TA)11
SWU10022	Chr01	ATTAATGGTGGGTGTTGCCT	GTATGGCCATGCAAATGAAG	(ATG)7
SWU10023	Chr01	GAAAGGGAAGAAAGGGGAAG	ATAGGCCATGAACCAAGGAG	(TGA)7
SWU10024	Chr01	GCCATTAATTGTTGCACTGG	TGCAAAGACTTGTTTGGGAG	(ATG)15
SWU10025	Chr01	GAAGCGGAGAGTTTGAGGTC	GCATTGCCAAGAAGAGAACA	(TA)14
SWU10026	Chr01	CATTAGCCGCATCTAACCAA	TACTGCCACCGGTAAAGTGA	(T)30
SWU10027	Chr01	ATTCCGGGTTCACCCCTAT	GCCACTTCATCGTGGAACTA	(AT)10
SWU10028	Chr01	AATCAATTGGGCTAGGCAAG	GGACCAATAACAAAGCCCAC	(TA)21
SWU10029	Chr01	ACATTGATGGTTGTTGTGGC	CACCTTCGTTGACCTCTTCA	(TTTTCT)5
SWU10030	Chr01	TTTCGTCCCCTACTCTGGTT	CTAGAAGCATAAGTTGAGACGG	(ATATA)4
SWU10031	Chr01	ACTTGCATGAACAAAACCCG	GGAAGATTCGAGTTTCAAGGAC	(TTAAGG)4
SWU10032	Chr01	TTGAGCGTACTTAAGCGTGT	CTGTCTCCGGAATACGATCC	(TA)10
SWU10033	Chr01	ACGTGAATTCGAGTTTGCTG	TGTGTGTTGATCCACGTGTC	(TA)10
SWU10034	Chr01	AAGCCACGTGAAGTGATTTG	AATCCCATTTGGTCGAGTTC	(TA)18
SWU10035	Chr01	TATTACTCGCCTCCTCCTCC	CCCTCGTTGGCTATTTAAGG	(AT)10
SWU10036	Chr01	CCAGAGCTACCAATGGAACA	AAGGCAACCAATCTTGGAAC	(TTTTA)4
SWU10037	Chr01	GCCATTCCTGCTCCAATTAT	TACAGCAAAACACCCTCCAC	(GAA)9
SWU10038	Chr01	AACATCCCCATCCCATAAAG	CTTCCCTTTTCTCTTGCTTC	(GAA)10
SWU10039	Chr01	AGGATTGTGTCACAGGACGA	ATCAAACAAAGAGATCGGGC	(AG)10
SWU10040	Chr01	GTACCGACAGTTCGAAAGCA	CTTGATTGGGGGAAGTGTTT	(TTA)11
SWU10041	Chr01	CTTCGCCCTCTATTCATGTG	GGGGAAAGAAAACAAGGTGA	(TACATA)4
SWU10042	Chr01	CGGCATCAAGTTAGGAGAGA	TGAACCAAATGGTTAGAGCC	(T)21
SWU10043	Chr01	GGCACATTGCACTCTCAAAG	ACTTGAGGGGGAGTGTTGAG	(AACT)5
SWU10044	Chr01	TGGCTTAATTAGCGAAGGCT	GGGACTAGTAGCACATCTTGACC	(AAAGA)4
SWU10045	Chr01	ACTGACGGTGAAAAACCGA	GACAAGAAGTCGGCAACTCA	(AT)11
SWU10046	Chr01	TAGCAGCAGCCACTTTACCA	CCCTTTTGTCTTATTCCTCTCG	(TATG)5
SWU10047	Chr01	ACCACCCAGACCAAAGTCTC	TGCAGCTGCTGTCAACATAG	(CTT)7
SWU10048	Chr01	TTGACAAGTTGGTGAGGTACG	CGAGCCCTAGTTTTGTGAAA	(ATTTT)5
SWU10049	Chr01	AAATTCAGCCCGTATCCTTC	CATCGGGCACCACTTTTT	(CGGGC)4
SWU10050	Chr01	CTAATCCAAGGGGATCGAAA	TACACCTCCTGAATGGCTTG	(AT)12
SWU10051	Chr01	GGTTGTGCCTGTTGTCTTTG	CACATCTTCAACAGCAGCCT	(TGC)7
SWU10052	Chr01	TTTCACGAATCGCTAACAGC	ACGTGAAACTTGAATCGTGG	(TA)11
SWU10053	Chr01	GCCACCTATATTTGGCTTCTC	TGAGCTCATATAGCAATCCC	(AT)11
SWU10054	Chr01	CCGCGTGACTCTCATATTGT	CCAAGAAATTGCAGGAAGGT	(ATGT)10
SWU10055	Chr01	TCCTCAACCAATGTATCCGA	CTGGTTTCGTTTCTGCTTAG	(TA)11
SWU10056	Chr01	CGTGGAATGGCTTCTTTTTC	CGCGTGTGCCTTTTCTATTA	(ATCC)5
SWU10057	Chr01	GCAGAAGGTTTGATGCCATA	GTACGCAGCCTGCATGTTAT	(CTCC)6
SWU10058	Chr01	GCGGAAGTTGAGTTCTTTCC	GCCGCTTCAACTCATCTACA	(TTTTA)4
SWU10059	Chr01	TCAACCATCCAACTCTCCAA	AGACAATAAGCCAACCACCC	(TA)11
SWU10060	Chr01	CGTTGGCTAGTGGAGTTTCA	TTTGTCTTTTTCTCCCACCC	(AAAG)5
SWU10061	Chr01	TTCTTATCCAATCCCTTCCC	TGGCGAGCCTTATCCATATT	(TAAAT)4
SWU10062	Chr01	TCTCACATCACTGCGAACAA	GGTTTGCGAGGAAACAATCT	(AAG)7
SWU10063	Chr01	GAGGTAGAGAGGGAGGGACA	CACGAATTCCCTCGGATTAT	(AAAAAT)4
SWU10064	Chr01	TGGACTGCATTGGAGGATAA	CTGCAACTTTTGCCACATCT	(TA)13
SWU10065	Chr01	AAAACTTGCCAAAGTGGTCC	AGCAAGCTTAAGAAAGGGCA	(AAAAC)4
SWU10066	Chr01	CTGGTCTTGCATTGATGGAT	CTCAAAGGGATCAAATCCGA	(TA)11
SWU10067	Chr01	TTCCCATGAGAACAAGGTGA	GTGGAAGAAATGGCTAGGGA	(CAT)9
SWU10068	Chr01	CGATGGAACGACAGATTTGA	CCCTCTGTTTCTTCTCACCA	(TTTTG)4
SWU10069	Chr01	AGGCCCCTAGGAGTCAGATT	CAGCATTAGGCACACTAGGC	(GCTTG)4
SWU10070	Chr01	CGGTTCATAGGTGAGAGGGT	GCCAGACCCAAACCTAGAAA	(AT)15
SWU10071	Chr01	ATAAACGGCTGTGATTGCAC	ACGTGTCGTCGTACGGAAT	(AATT)5
SWU10072	Chr01	AAACACCCTACCAAACGCTC	ACGGAATCTTTCAAGGATGG	(CT)14
SWU10073	Chr01	GGAACACTCCAGGGCTACAT	TGATCACATGGATTTGGAGG	(ATGT)9
SWU10074	Chr01	CATGAAAAAGGAGGATGCAG	TGGACTGACTGAGACCTTCG	(CAT)8
SWU10075	Chr01	GCCCCTATTTGAAGCGTTTA	ACCCACCATCATAACGGAAG	(TAAT)5
SWU10076	Chr01	TTGTCCTTGAAAGGAGGGTC	GGCAACACCCATAATGGAAT	(TTTAT)4
SWU10077	Chr01	CAAGCCCATTTTTCACACCT	ATTTGAAGCGAGTGTTGGTG	(TA)24
SWU10078	Chr01	AAAGTGGGTGGCTAAGATGG	TCAGACCTTAGCGCAGATTT	(TA)20
SWU10079	Chr01	CGACTTGTGCCAACCTGTAT	GAAGCTGGAACCAAAATCGT	(AAATAA)5
SWU10080	Chr01	TCCAATACAAGTTCCCAGCA	CACCATGTTTGGCCTGTAAG	(TTGAAT)4
SWU10081	Chr01	CGAAGGGTTCATTGAGACAA	CCTACAAGTGCGAGGTTTGA	(TTC)7
SWU10082	Chr01	AAGCTCATATTTCGGGCCTA	TGGGTGGATAGTAGAGGTGCT	(CGGGC)4
SWU10083	Chr01	TGCTAATTGTCAGCTGAGGC	ATCCCAGGTCTGCATTATGG	(AAAAT)5
SWU10084	Chr01	ACCAATGGTGCCAATACCA	TCTCCTTCCCTTTTCTTCCA	(AAAG)8
SWU10085	Chr01	ACGACAATTCAGAAGGGGAG	TAGGGTTTCCAATTTCGAGG	(GAA)7
SWU10086	Chr01	AACAGGTATGAGACCCGGAG	AACCCAGTTAGCAATGTCAC	(TTA)8
SWU10087	Chr01	TTTCAACACCGATCACTGAG	CTTTGGTTCATCTATTCGGG	(ATAG)5
SWU10088	Chr01	CAAACACGAGTACACACAATGG	CGAACGGAGAGCAAACATAA	(CATA)5
SWU10089	Chr01	GGAGAGGGTCACACAATGAA	CGAAAGACTTGCTCGTTCTG	(A)22
SWU10090	Chr01	GCAAGCATCTGACCACCTAA	ACTACTCGGCTAGCCCTCTG	(AAGAG)5
SWU10091	Chr01	GTTCTGGGGTTGATTAAGGC	CTTAAGAACTCGACACTCATGG	(ATA)17
SWU10092	Chr01	GGGTTGGTTTATCAGCTTGG	GTAAGGCCAACAAACCATCA	(TGTT)6
SWU10093	Chr01	GATTCCAACCAATCACACCA	ACTGATCAGGCACTTATGCG	(CAGTAA)4
SWU10094	Chr01	GTGGCTGAAGCTCTTCCTCT	GAGGACGAAGATGATGACGA	(TCG)7
SWU10095	Chr01	CAAAGCAACAAAATCCCCAG	TGAGCCACTGGTTTCTTCTG	(AG)10
SWU10096	Chr01	TGCTTGGATTCACAGTCAGA	GTGCCGGTGGTATTCTACG	(TAT)7
SWU10097	Chr01	CACCTCTGTAAGTGCCCAAA	GGGGCTTTTAGCGTTAGGTT	(AATA)8
SWU10098	Chr01	CGAAAAGGAATAGGGACCAA	CCTCCCGCTTTTGAGTATGT	(AAAAT)4
SWU10099	Chr01	CGGATTACGAAACCCAGAGT	CTGGCAGAAGGGTATTTGGT	(CAT)7
SWU10100	Chr01	ATCCTTTTCCCCGAGCTTAT	GAATTTCCCCTCAACTTTGC	(ATAC)12
SWU10101	Chr01	AACACAAGATCCATGACCCA	AAGATTTGACGACCCTTTGG	(AT)13
SWU10102	Chr01	ACCAAGATCGAAACAGATGC	CTTTAGGTGGGTGAGCCATT	(TAATG)4
SWU10103	Chr01	CGGAACCTCTACAATCAGCA	ATCCTGGTTTCTCCCAGTTG	(TTC)7
SWU10104	Chr01	TCTCACTATCTCACCGCCAG	CAGTGGAAGGAACGTGAAGA	(TAT)11
SWU10105	Chr01	GCAGACACCTTTCCCACATA	AGGAAGGTTGAGGGTATCCA	(TCTCAC)4
SWU10106	Chr01	CCCCACTCATCAACTTCCTT	ACCCTCAAATTCCACTCCAG	(TCT)7
SWU10107	Chr01	GCAGGTCTGCTCCTCTTTCT	CATTCAGCTCGGCTTCATTA	(TA)12
SWU10108	Chr01	GCTACCAAAAGTAGCAGCCC	GAAGTGGAAACCCTAGCAGC	(TC)10
SWU10109	Chr01	AAGCATTGACCAACGAGAGA	AGGCATTGGGCTTTGATAGA	(AT)10
SWU10110	Chr01	CCCATCAGCAGAAGAAGGA	TGGTGCAGGTATTTCAGCAT	(TATG)18
SWU10111	Chr01	GGCTGATCACTTGTACCCCT	GAAACAAAAACGGGGAAGAG	(AAAT)5
SWU10112	Chr01	CAGAGCTACTTTGCCACCAG	CAGCAGAAGAAAAGTGCGTG	(AATAAA)4
SWU10113	Chr01	CAGCGGTTAAAGAAGCAACA	TTGAGTGCTTGAGCAACCTT	(TATG)11
SWU10114	Chr01	GCTTCCATCCCTCTATCCCT	GTGAAGAATGGCTGGAGAAA	(AG)22
SWU10115	Chr01	AGAGAGACACCTGCCGACTT	GGTTTGTGCCCACTTTCTTT	(AT)11
SWU10116	Chr01	GGGAGGATTTCAAGGAGAGA	GCCCATAACCATGATCCTTC	(GGAGAG)4
SWU10117	Chr01	TCCTCCATAGCTCTGACACG	CTGATTAGGTTCTCAGCTTTCG	(TAAA)5
SWU10118	Chr01	GAGAAGCGAGGAAATGAAGG	GCTCATGCACACTAACAGGAA	(AG)10
SWU10119	Chr01	CTGCAATTTTGGAGTGGAAG	GAAGTTGCAGAAAGGAAGCA	(TA)10
SWU10120	Chr01	CTCCATGTATCCACCCACAA	ATAGCGAATGCAGATCGTGA	(TTC)8
SWU10121	Chr01	TTGTCATTGACGATGTCCCT	CAACAACAGTCACGAAAGCA	(TATTT)4
SWU10122	Chr01	CATGGGAAGATACAGCGGTT	GCAATGAAACCTGCATGAGT	(GTGTG)4
SWU10123	Chr01	TGAAAAGGTCAATCCCATCC	TGCTGTTGCTCCTTCAATGT	(AT)10
SWU10124	Chr01	CCTCTCCTTCTTTCCCTTCC	CTTAATAGGGGCGGTTGGT	(CTTT)6
SWU10125	Chr01	CGCTTAGTCTCTTGCCCATA	CGAAATAACCCCACAAATCC	(ATT)8
SWU10126	Chr01	GGAGTTCGAATCGGAATTG	GCCTTGCCAACCCTACTTAT	(TA)10
SWU10127	Chr01	GAAACAACGGAATCCATGCT	TCACCGTTGATGATGGAAGT	(AT)22
SWU10128	Chr01	TGTTGGGAAGAGTAGCCAAA	TCCTCTTCCATGACTTGCAT	(AT)15
SWU10129	Chr01	TTAAGTGTCACGCCTCCTTCT	TTCCCGTAGCTTTTCGTCTT	(TCT)9
SWU10130	Chr01	TTCCTTTCCCATCTCACCTC	ATTCCGATAATGCTAACGCC	(AAG)7
SWU10131	Chr01	CTTCACCAACTATTGCTTGC	TGCTACCTTGTCACCATCTCT	(TTAA)6
SWU10132	Chr01	GAGAGGACATACAAGAGACCAA	TGGGGTGTAATTGCTTACAGAG	(TC)20
SWU10133	Chr01	TAAAACAGCGATTGTGGGAG	CGCCTATCACTACCATGCAC	(GATAC)4
SWU10134	Chr01	GTTACCCCATCCCCTTTCTT	TTAAGCCGCTGGTTTACAGA	(TA)10
SWU10135	Chr01	TTCTTTTTCCTTCCCTCCCT	CCCAAAGTGGCAAAATGAAG	(TCTTC)5
SWU10136	Chr01	TCTTTCTTTCCTCTCCTTCC	CGGCATATTCTCTAGGTTTGC	(CTTT)6
SWU10137	Chr01	TGGTGTACCTTGCTCCTTTG	ACTAGGGCAACCACGTAAGG	(TTCTT)4
SWU10138	Chr01	TCTTGTGGTTGGTTTACGGA	CGATTCCCTCACCAAAATCT	(AT)16
SWU10139	Chr01	AAGACTGTGCCACATCATCA	AGAACCGAAAACTGGGACAA	(TTAA)5
SWU10140	Chr01	TCAAACTGAGAATTGGCGAC	TGACATTAGGGTTTTAGGGG	(AT)15-(AT)15
SWU10141	Chr01	ACTAGGCGTCACTGGCTCTT	GAGGAGAAGGAGAACGAGGA	(TCT)8
SWU10142	Chr01	AGGGTTGATGAGAAGGATGG	TCCTTGGGCCTTTAGATTTG	(GGAA)5
SWU10143	Chr01	GGAAATGTTGGATTATCGGC	ACCGCAGGTGAAAAGGTTAC	(ATAA)5
SWU10144	Chr01	CGCCAGAAGAGGAGTCTTTC	ACGTTTACAAAAGAACCGGG	(CGG)7
SWU10145	Chr01	TTCCACCCCTGAGTGAAAAT	TAACGGTCTGATCTGGGAGC	(TA)11
SWU10146	Chr01	AAATGAGTTCCCCCATGAAC	CTCCATGCACTTTAACCCAA	(CAT)8
SWU10147	Chr01	CATAGGAAGCGGGCTAAAAA	TCTCCAAGGTTCAAACATGC	(AT)11
SWU10148	Chr01	GGTCTCTTGCCGGATTCTG	GGATCCGCCTTTACCAAAAC	(AG)11
SWU10149	Chr01	TGAACAGGTAAGACCACCGA	CAAAAGGGTTGAACTGGTTG	(AAAAAT)4
SWU10150	Chr01	AGGTTAAGTGGCATGGAAGA	GCAAAGGACCATTGGAGTTT	(GAAAA)4
SWU10151	Chr01	CTCTTCAGCGGCTTCTTCTT	AACACGAGTTGATGAAACCC	(TCATTT)4
SWU10152	Chr01	CAGGAGCCTCCATGATACTTT	TTGCTCATAGGCTTGGTGTC	(AT)14-(AG)10
SWU10153	Chr01	CTCGATCACGGATTCAAGC	GCAAGTTGATCCAGAATCTCC	(TA)12
SWU10154	Chr01	TTCCACTCTCTCCTTTCATCTC	TGAGTCCAAGGTTTCTGCTG	(TA)21
SWU10155	Chr01	ATGGTGGTTGCTAGAGGTGC	CGGGCCTATATTTTTACCCA	(CGGCC)4
SWU10156	Chr01	TGCTTTTGTGGATCCTTCAC	TAAGACCTTGGCATCGTTCA	(AAG)10
SWU10157	Chr01	AGGCAACATGAAACGAGACA	CCTCATTGCCATGTCAAAAC	(AT)11
SWU10158	Chr01	CACTCAAATGGACAGCCTTG	TTTTTCCTCCTCCTCCTCCT	(AT)17
SWU10159	Chr01	AAAACCAAAGCATCCGTCTC	GAGCAATTGGTTGGATCTTG	(TAA)14
SWU10160	Chr01	GGTGAGATGAGTGGGAAGGT	GTCAGAACCCTAAGGACCCA	(CTGCC)4
SWU10161	Chr01	TTTTTGAGTGAGAGGGAGGC	AGACACTGGCTTCCTTTTGG	(ATAC)9
SWU10162	Chr01	CGGTTGCTTCGTCTTTAACC	TGTTCATCATCATCATCCCC	(AAG)8
SWU10163	Chr01	TACGCCACCAATAAAGCAAC	CTGTTAAAGGAAAGAGGGCG	(TCACCA)4
SWU10164	Chr01	CAACATCAAGGAGAGGAGCA	TGTGTGTGTGTGTACCACCTTT	(TA)10
SWU10165	Chr01	CGATAAATAACACGGGTGGA	CAGGAGAGGCAATCACAAAA	(ATA)12
SWU10166	Chr01	GAGAGTGGAAGAAGGTGCAA	CCAGTCATTTTGGTCTTCCC	(TCG)7
SWU10167	Chr01	CACGTTTGCCATGACAGTTA	TCTACAGACTCGGTTTCTGACA	(AT)10
SWU10168	Chr01	GCGAGTAATGCAAGACATCC	TTTCGTGTTGAGAGAATCGC	(GGTGGA)4
SWU10169	Chr01	CCTCTGAACTGCCTTGTCTG	GCTGAAATCTTCAGAAGCCC	(AG)10
SWU10170	Chr01	GGTGCCATGTTTGTTGATTG	AAGAAGAGATGGCGATAGTAGC	(TTAA)6
SWU10171	Chr01	TCTTGGACCATATTCGGACA	GCTTTGTACTAACCCGTTTCG	(AATGC)4
SWU10172	Chr01	TCCTTCTCTTTCTCGTTCCC	TGTGTGTTTGGGGACCATTA	(TTCCC)4
SWU10173	Chr01	GACCCTCATCAAATCCAATC	GGGGGAAGAAGAAGATGGAG	(AAAAGG)4
SWU10174	Chr01	GCCGATTGGGAAACTAAGAA	GATGCACCTTATGGCTGTTG	(CAG)8
SWU10175	Chr01	CTGTTGTAATGGTGGAGCGT	GGATCAACAACAGCAACAGC	(TGT)7
SWU10176	Chr01	CTCCTCTGTCCGTGGTTTTT	GTTCCATGGACCTTGCTTTC	(AT)10
SWU10177	Chr01	CAAATGGTGGATTGTGGTCT	TGCCAGTATTTCCATTCCAC	(AC)17
SWU10178	Chr01	AGGACTCGACTCATCAACTCAA	GGTGGTTCAAAGCTCATCAA	(TA)13
SWU10179	Chr01	CTCTTCATTCCCAACCACAA	GCCTTAGGACTGTTTTGGAGA	(AT)16
SWU10180	Chr01	TTGTTGTATTGGGGTATGCG	ATGCTCCTTGCTTCAAACCT	(TAT)15
SWU10181	Chr01	GCACATGCAGCTGATCTCTA	TGGGATGAAAGTTACTGCTG	(CTG)9
SWU10182	Chr01	GATCCTTCACGAACTTGGGT	ATTTTCACCGTCCCCACATA	(AATT)5
SWU10183	Chr01	ACCCAACCATACACTTGCTG	AGCCAAATCTTCATCTTCCC	(AG)11
SWU10184	Chr01	GCTAGGCTAAAGAAGCTCCA	AAGCAGCTACTCCGGACATT	(AT)15
SWU10185	Chr01	AAGAGCCTGTGTCGGAAACT	TCCTATACAGGTCCTTGCCC	(GA)11
SWU10186	Chr01	ATGTGAGCGTTTGTTATGGG	GGTGGAAAAGTCTACCAAATCC	(ATC)10
SWU10187	Chr01	CTCATCAGGTTGATGCAGTATG	ATGATTAAAAGGCCAGCAGC	(GAT)8
SWU10188	Chr01	CGGGTTGAAGGTGGAGTAGT	TTTCCTTCATCGCCTCTTTC	(TAA)18
SWU10189	Chr01	GTCAATCGCTCATAACGTGC	TTAGCTGCCAACCATGATGT	(TA)16
SWU10190	Chr01	CCATACCTATGTCCACCCTG	CCACTGAGAACAAAACTTGAGG	(AAT)8
SWU10191	Chr01	CTTTGAGTTTGCCAATGCTG	GTTCAATGTAAGCCTCCCGT	(AT)18
SWU10192	Chr01	GATTCTTTTCAAAGAGCGCC	GAGCTAGCTTGAAGGAAACGA	(GAA)8
SWU10193	Chr01	CTTTGCCTCCTCTGCTTTTC	CAGATGCCATGGAAAGAATG	(TATGTC)4
SWU10194	Chr01	GGTGATGAAGAATGGGATGA	CAGGGAGCAGAATCACAGAA	(TA)10
SWU10195	Chr01	GACCCAAAGGAAAGGAACAA	TCCAGGACAGAAAGGTGTCA	(TG)10
SWU10196	Chr01	ACGGGTACCTTCTTGTGGAG	CCACCATGTTGATAGCCAAA	(TA)16
SWU10197	Chr01	AGTATGCTCCTGCCTTTGCT	AGAAGCCCAATCATCTTCGT	(TTA)7
SWU10198	Chr01	TTGGGGAGGGACATTAAAAC	TCACCGAATCTCCTTGATTG	(TGA)7
SWU10199	Chr01	AAGCACTGTCATTGCCCATA	GACGAGCAAAGAGGGATAGC	(AATAA)5
SWU10200	Chr01	GCTAAAGCCCAAACAAGTCC	ATCACTGAATTTCGTCCGGT	(AAATA)4
SWU10201	Chr01	AAATTGGAGATCCGCCTATG	CGTCAACACGGAAAGACTTG	(TACA)6
SWU10202	Chr01	AGGGGTTCTCAGTTTCCCTT	TTGTATTAGGCTAAGAGAGGGG	(CTTTC)4
SWU10203	Chr01	ACTTCTTCTTCTGGTGCGGT	CCCGATCTGAAGTGTTTCG	(TTTTC)4
SWU10204	Chr01	TAGAGAGCTGCTCGAGATGG	CTAGGTTTGCCCCAACAGAC	(AG)11
SWU10205	Chr01	TCCGTATGAAGCTTTGTTGC	TAAAAGAGGTTGGGGTGGAG	(CCA)7
SWU10206	Chr01	ACGGACGGCTTAAATCTCAC	ACTGCTTTGGGTTCTGCTCT	(AAAAAT)4
SWU10207	Chr01	CGTGTTCATGGATGGATGTT	CAACCGGTCACACACACA	(AT)13
SWU10208	Chr01	AGCTGTCATGTAAGGAAAGGC	GGGCAATGGTTCTTAGATCTGT	(ATAA)8
SWU10209	Chr01	CCATCATTTAGGAATGTGGC	TTCCTTGGGGAAAGGAGTTA	(TA)10
SWU10210	Chr01	TCGCACTTCGTATCTTTGGT	GAGAGGCTGCATCCCTGTAT	(TA)16
SWU10211	Chr01	AAGGTCAACTCCTCCACACC	TGATAACAAACCCATGGAGC	(GCTCCT)4-(CTGCTC)4
SWU10212	Chr01	AGAGAGGGGGAAACTGAAAT	TGCTACCTACCTGCAGATTTTG	(TA)10
SWU10213	Chr01	AAACAGCCCGTTTTGGGT	CAGCAAAGGAAGACGATGAA	(AGGAG)5
SWU10214	Chr01	CGGGAGATTGCTTGGTTATT	ACAACCCAAAACCCAACTGT	(GGTTG)4
SWU10215	Chr01	CTTCCCCTCTCAATTCATCTTC	TGCTGGAGATGGTTTCCATA	(G)26
SWU10216	Chr01	CTTTGGGTCAAGTTCCTTCC	TTGGGATAACACAGGTGTCTG	(TG)20
SWU10217	Chr01	CCATTGGATCGCTTCTTCTT	AATCACTATCCTCCTCCCCC	(TG)11
SWU10218	Chr01	TGCTACTGTCACATGGTTGC	CCCACAAATGAACAAACCAG	(AT)11
SWU10219	Chr01	AAATCTCATGGGATGGGGT	TGGCCTCTGAGAACAATGAG	(CCATA)4
SWU10220	Chr01	GTAGAGAAAAGCAGGGGTGG	CAGCATGTGTTTGGTTTGGT	(A)32
SWU10221	Chr01	CCGACACTTTCTCTTTTCCTC	GAGCCTAGGGACGAAATCAT	(ATTCA)5
SWU10222	Chr01	TTTGGCCTCCCATCTTTATC	GCAAACTCGACAATGCTGAT	(TA)22
SWU10223	Chr01	GGGGTTATTGGGTTTAGGGT	TTTTAACCGTGTAGAGGCCC	(ATT)12
SWU10224	Chr01	CACCAAATTCACACCATTCC	CTCCTATGCTGTTCCCCATT	(AT)14
SWU10225	Chr01	CAAGCTCGGTTGATTTTCTG	TTGGGGTTCGTAAAGGATTG	(AAG)12
SWU10226	Chr01	GATGATGACGAATTTGCTGC	GCACTTGTTGGGATTTGAGA	(TCT)7
SWU10227	Chr01	TGCTGGCTAGACAAATCCTT	CAAACATGGAGACATGGGAA	(ATAAAT)4
SWU10228	Chr01	TGAAGGATGGGTTAGCAACA	AAATGAAGAACAGCCGAAGC	(AGTGAG)6
SWU10229	Chr01	AAATAATAAGCCCGAGCCC	GCTCGGCCCTAATGTAATAA	(AAAAAT)4
SWU10230	Chr01	CCGGCCAATATAAAGGAACA	CGAAAGATTCACTGGCGTAG	(ATTTT)4
SWU10231	Chr01	GGTTGGTGGAAGATGATGAA	ATGCTTTAGGAATGGGCATC	(AT)16
SWU10232	Chr01	CAGAATGGTTCTGCTAACTTCC	TCGACGCAATACAAATAGGG	(TA)10
SWU10233	Chr01	CCAGGTCAAGAGCTTTTATTCG	CGTCCAAAGCATCTGATACG	(TTC)7
SWU10234	Chr01	CCCTTTGTTCTCCATTGACTC	CACGGAAAATGGCTGATATG	(TCTTT)4
SWU10235	Chr01	ACACGGGCATCTTTTACACA	TGTTGATTAGTCCCCGAAGA	(CA)10
SWU10236	Chr01	CTTAATGGCAACACATTCCG	ACCCCATGGCCACATATAAC	(TAT)12
SWU10237	Chr01	AACTCCTCAATGCATGCTCA	GATTCGAAACCCAACCTTTC	(TA)11
SWU10238	Chr01	AGAAGGAGAAAGGGAAACCC	GCCATCATTAACCCTTCCAT	(ATGT)5
SWU10239	Chr01	AGCCTTAAAAAGACCCCCAT	AATCGTCAGCACGTAAGCAG	(TA)10
SWU10240	Chr01	AGGGTTCAAGCTCTTCTCCA	AGCTTCTAGGGTTGCATTGG	(TACA)5-(GTAC)5
SWU10241	Chr01	TGTCTTCATTTCCCGAGTCA	TGCATGGGAAGATTATGTGG	(AATCA)4
SWU10242	Chr01	CCGAGCCCTCAAACTAAGAA	AAATGATGGACGGTAGTGGG	(TTTTA)4
SWU10243	Chr01	GCGCTGAAAATGGACACAT	GTGAAAGGGGACGAATTTGA	(TTAT)5
SWU10244	Chr01	CCTCAAAGGTGATCCTTGTT	CGACGGCAGAAAACAACTAC	(TA)13
SWU10245	Chr01	GTTGTAATGCCCCGCTTAAT	AAGCTTGAACCCAAGACCTC	(GT)18
SWU10246	Chr01	TGGGAGTTGAGAGTTAGTGGG	CGATGAGCGAGAAAAATGTC	(TTTTAT)4
SWU10247	Chr01	TTATTCCCTTGGATCTGCGT	CAACACACGTGTCCTTCCTC	(ATTTTT)4
SWU10248	Chr01	CATGAAGCTGATAGCCCAAA	CACTTGGCATTTATGGGTTG	(TA)13
SWU10249	Chr01	TGCCACTTTGAGAGACTTGTG	TCTTCGTCTGTTGGGTGAAA	(AG)10
SWU10250	Chr01	TGCTATTAACCCCGGTTCTC	TGTACGCCTGGTTTTGATGT	(CAA)7
SWU10251	Chr01	GAAAAGGGAGAAGGAGGAGC	GTCGGTTTGACCGGACTATT	(GAAA)5
SWU10252	Chr01	AACAGTCGAATTTAACGGGG	CCCACCTGTCCTCAATTCTT	(TTG)7
SWU10253	Chr01	CTTCAATGTCCCTCGCTACA	TGCTTACATTGCCCTTGAAC	(CT)12-(AT)12
SWU10254	Chr01	GGACCTTTGTTCCATTCACC	ATCCTTGACCGTACAGCTCC	(AAG)9
SWU10255	Chr01	GCCTTGAAACACACTCTCCA	GCAGCTTTGTGAACCATCAT	(AC)12
SWU10256	Chr01	GCATGTCGATAGCTTCGTTT	GCTTTCATGGCTTCAAACCT	(AAG)7
SWU10257	Chr01	CCCGCGGTTAGTGTAAAAAT	ATTGACTAGGGGTGGGTTTG	(CGCAC)5
SWU10258	Chr01	CCCGAATAACTTGTGCACTG	TATATGCAAAATGCTGGGGG	(A)27
SWU10259	Chr01	ACTGCAAGGGAGGTTAATGA	TGTAGCTCAGGATCATGGTTG	(AAGAAC)4
SWU10260	Chr01	CGAAGCTCAACGAGAGTGAA	ATCGTCTCCTTCGGCACTAT	(GAA)7
SWU10261	Chr01	TTCCCCTATCATGCACAAAC	CCGAAACCACTATTCCGATT	(AT)12
SWU10262	Chr01	GGGTAAGTGGAGATAGAGTTCA	TGATGGTTGGCATTAGGACT	(TTAT)5
SWU10263	Chr01	GCCACGTGATATCCTATTTGG	AATGGGAGATGAAGAGGCAC	(TTTTC)4
SWU10264	Chr01	TCCACTCTCGTAGTTGCTGC	CTTGGAACATCGTCGTCATC	(A)24
SWU10265	Chr01	TCTCTTCTCTTTCATCTCTGCG	AATTCGTTACTCGGACTCGG	(TTTTCT)4
SWU10266	Chr01	TGGGTATGGGCTAGATCAAT	ATTCGCCCCCTTAAGCTAT	(ATT)10
SWU10267	Chr01	TCCACCATCACCACCACTAT	GGAGAAACTTACGGATTGCC	(CCA)8
SWU10268	Chr01	TGATAAAATTGCACTCCCCC	CAAGCAGCTCATAACCTATCG	(AG)11
SWU10269	Chr01	TATTCAAGTAGCCATTGGGG	GGCAACCTAGGGTGATGAAT	(TA)10
SWU10270	Chr01	CCAAGGACAAATGATGGATG	TGAGACCCGATCAACTGAAG	(GAA)7
SWU10271	Chr01	GGCCTAATATGTCTCCGACC	GGCAGTGATGACAGGATTCA	(AT)14
SWU10272	Chr01	GTGATGGAAAATGGATGCCT	ATACATGACCAAGCCTCCTG	(AT)10
SWU10273	Chr01	ATTGATTCTGATTCCGTCCC	TAGTGGACTCTCCCACCTCC	(AT)13
SWU10274	Chr01	CGAAGCATTGTTTATGGTGC	CCGTTTAATGCATACGTGGA	(AT)12
SWU10275	Chr01	CCGACACTTCATATTTTCCTCG	TTCGAGCCTAGGGATGAAAT	(ATTCA)5
SWU10276	Chr01	GGCCATAGATACGGAGAAGC	TGTGGATTTACCTGGCATTG	(AAAGC)4
SWU10277	Chr01	CCCAAATCTTTGACCACCTC	CTTGCCCTTCTTTATTGCCT	(ACT)8
SWU10278	Chr01	AATCAGAAACAATGGGGGAG	AGTTTTACATCCGGGTCCTC	(CGGATT)4
SWU10279	Chr01	CAAGTGGCCTAGCATGAAAA	CCTCTGCTTTGACAACCCTT	(AT)11
SWU10280	Chr01	GGCTATTTTTGGAAAGGGTG	TCCCAATTTTCCAACTCCAC	(AT)16
SWU10281	Chr01	GTAGTTCCGTCTCTGCCTCC	CTTTGTATCTGCAGCCCTCA	(GCTCTG)4
SWU10282	Chr01	GAGTCAAGTTGCATTCGTTC	ATTTAGCCCACCAACTGAGC	(AATA)5
SWU10283	Chr01	AGCCTAAGGAAGCAAGAGGA	CCCTCCAATTGAAGAGCATA	(AG)17
SWU10284	Chr01	TAGCCTGAATGTTGACAGGC	TGGGCATGTGATGCTACTTC	(AT)10
SWU10285	Chr01	TTGGAGTCGTAGAGAGGAGACA	CTTGCCTACCATTTTAGGGT	(AAGAT)4
SWU10286	Chr01	CTAGAGGGAAAAGCCACTGC	TTGGTTCACTGACCACCAGT	(AGGG)7
SWU10287	Chr01	TCATGCTTAAGCCACTACCA	TTTCCTACCGGAGGCTACAC	(TGATA)5
SWU10288	Chr01	TGCTGCATTAACAATCTCCC	CGCCTCATTTTCTACCTTCA	(AT)12
SWU10289	Chr01	CAATTTCAATCGCCGTACAC	ACAATCGGCCTTTTATACCG	(TATT)5
SWU10290	Chr01	CCCTCCTTCCATTTTTCCTT	CCGATTGCCTCCCTTAGTTA	(CACC)5
SWU10291	Chr01	CGATGGATATGGGTTAAGGG	ATAGGAATATGACGCAGCCC	(CT)14
SWU10292	Chr01	CTGCAACAACGACATCACAC	GCACCTTCCCTTTTAGTCTT	(AT)15
SWU10293	Chr01	TATAATGGTCCCCAAGGCTC	TCTCTTTCTCCTTCCCTCTCTC	(GAGAAG)5-(GGGAA)4
SWU10294	Chr01	GCTTGTTTTAGCACTTGGCA	GCAACATTTTGTGAGGCCA	(TTA)7
SWU10295	Chr01	CCCACTCAAAGCTTCAATCC	TAGATCCCAGGTTCTCGCTT	(AT)13
SWU10296	Chr01	ATTTCTAAGCCCGACCCATT	GAGCCCCATTTAGAAAACGA	(CGGGC)4
SWU10297	Chr01	GGGTCAGCTTCACTTTTACTTG	CCACCATGGCTTAATTTGGT	(AT)12
SWU10298	Chr01	CTTTGTGGATATGCCTGTGG	AGAGGAGCTGCAATCTCGTT	(T)25
SWU10299	Chr01	ACGATCCCCAGATATGAAGC	GAAGGCTTCCATTAACGAGC	(GAGAAG)4
SWU10300	Chr01	GCATTGTTTGACCTGATTCC	AACCCTCAGAGTTTGAACCG	(TG)10
SWU10301	Chr01	GAGAACAGAGCAAATGCAGC	GTTCCACCACTTCCATTTCA	(TTTATA)4
SWU10302	Chr01	GGTTCTTGATGAGGGAGCAT	CGTTCTTCTTAAGCATGGCA	(AT)10
SWU10303	Chr01	TTCGACCCGCTTATTAGAGT	CCAATTCGATTGGTAGGACC	(TA)11
SWU10304	Chr01	TGGCATGAGTACATTGGTGA	CCGTTAGTCCTTTACATACCGA	(AT)11
SWU10305	Chr01	AAAGGCGAAGCCGTATATGT	TGGTTTCCAGGGTAACTGTG	(TACAT)4
SWU10306	Chr01	CAGCTGACACAACCACTTGA	GGTGGCATGTACTGTGCAAT	(AAG)10
SWU10307	Chr01	GCTGAGGCCTCTTAGGTACG	CCAACACTATCAAATCCGCA	(TTG)7
SWU10308	Chr01	CTGGAGGCATCTCCATTTTT	ACCACCAATTTAACAGCCCT	(TCT)8
SWU10309	Chr01	AGAGCCAAGCAGGTAAGGAA	GAAGCTTGCCCAATTGAAGT	(AAT)7
SWU10310	Chr01	CACCCTTCAAGATTTGTGTAGC	TGACTCCAGGTCTTTGTACCT	(TTAT)5
SWU10311	Chr01	CACTGGGTCCAACAAGTTCA	CCCCTAAAACTGTCCTGGAA	(AAT)9
SWU10312	Chr01	CTCCTCTTTCTTGGTCTCGG	GAGAAGCTGGCTTCAGTTCC	(CAC)7
SWU10313	Chr01	AGTGGATTTACGGGCATTGT	GACCTCTGCAATGCTTGAGT	(AAAAT)6
SWU10314	Chr01	GGGAGTTGGGATTTATCAGG	AAGAGCAATGATTGACTGCG	(TTTTA)5
SWU10315	Chr01	CGTTGGAGGGTTTGTTGTC	TGACGGCCTTACTGGTGATA	(GAG)7
SWU10316	Chr01	AAACGGTGAGGAAGGAAAAG	AGCTGACGTTGCCTAACTTG	(TCT)9
SWU10317	Chr01	TAATTGCCCTCTCTCGGAAC	AGCTGGGGTACCAAAAGAAA	(TAT)7
SWU10318	Chr01	TGGGGTTTATGAGCTGAACA	CAAGCTCTGATGAACATGGG	(GAT)7
SWU10319	Chr01	ATGTTAGTTCAGTTCGACCG	ACTGTGAGTGGATCTTCCCT	(AT)13
SWU10320	Chr01	TCTTTCAAACCTGACCATGC	TCCTTGAGTAGACCTTGAGTGG	(TGAACC)5
SWU10321	Chr01	CCTTGGCATTTCGTAGTTCA	GCACAACAGATGCCACATTT	(CT)13
SWU10322	Chr01	GCCAAGGAAATTATCAACCC	TGAGGGAGCACTTACACTGG	(ATAG)9
SWU10323	Chr01	GAAGCCTACCACCCCTATTG	GAAATCGGCCTTTATAGCAG	(AAAAG)4
SWU10324	Chr01	GAGGGCCTTTTGCTATGTGT	TTTTCACCAGCAAAGACAGG	(CAC)7
SWU10325	Chr01	GCCAAAGGCCTAGAATGGTA	TGACATTCTCATCCGCTAAC	(TA)14
SWU10326	Chr01	CTGGGTGTGATGCAGAGAGT	CTTCGAGTTCATTCCCCAAT	(AC)15
SWU10327	Chr01	GGTGGTCTGCTGTGGGTC	TCGAAGGGAAGGAAGAAGAA	(GGGTC)4
SWU10328	Chr01	GAAGGAAAAAGCTAGCACCC	GCAAGGCAAATTGGACTACA	(AT)12
SWU10329	Chr01	CGACCCGGCCTGAATATAA	AAAATAATAAGCCCGAGCCC	(TATTTT)4
SWU10330	Chr01	CCCTAAACCCTAATCCTAACCC	GTTTTGCCCGTTTCTCCTAC	(AACCCT)5
SWU10331	Chr01	GGAACTCGTTTCGGTCTCAT	TGGTTCTGGGGTTTGTTTCT	(AAT)9
SWU10332	Chr01	CGGAGGTCCTTCATTTCTCT	TCTTGGGTCACCACCTGTTA	(TTC)10
SWU10333	Chr01	GCCTACGAGACCCGATATTT	TTTAGCCTGGTAAGTTCGTG	(AT)19
SWU10334	Chr01	GAAAGGAAACTACCTGGCGA	GGAAGGCGTATTGGTCTCAT	(CTT)10
SWU10335	Chr01	ATCGAATAAGGGTGGGTTTG	AGGTGAGTTTACCTGCGGTT	(GGTGC)4
SWU10336	Chr01	ACCAGTTACCGGTCTGGAAG	TCTTCGATTCCGATTCCACT	(TTTGC)4
SWU10337	Chr01	CGTTGCTGGGGATTGTTATT	GCTTGTCTTTGGGCTTCTTG	(ATTTT)4
SWU10338	Chr01	CGTTTAAAGGAGTGGGGGTA	TTAAGCTTATGCCTGGGAGC	(AAT)7
SWU10339	Chr01	GGGGAGGGATTGAGAGAGTT	CCACTGATGCTAAGCTCCAA	(TG)10
SWU10340	Chr01	TGACCATGGAGGATTGATTG	AGGGAGGAATGATTATGCAC	(AG)11
SWU10341	Chr01	GGAAAGTCTGTCTGGTTGAGG	AAAAAGGAGTGGGAACATGG	(TAA)14
SWU10342	Chr01	TTGCCTTTAGAGCTGGAACA	CAGAGAATCCTCAGGCCTAAAT	(TC)10
SWU10343	Chr01	TTATTCGGACTTGGGTGTGA	TTTCAGACATGTGCATGGAG	(TTA)25
SWU10344	Chr01	TGGATGCTAGCTCTCTTTGC	AAGTTTGTCCCGAAACATGG	(TA)18
SWU10345	Chr01	ATTCCAACAGACATGCTTCC	AGAAGGGAACAAACTTGGGT	(T)20
SWU10346	Chr01	CAACCAGCTCGTGCTCTTAC	ACACATAAGCTCACCATTCG	(AAT)8
SWU10347	Chr01	GGACATAGTGGCCCTTGAAT	GGTCGCACGTATCTAAACGA	(TTTA)5
SWU10348	Chr01	AGTTCGAAGGCTAAAATGCC	CTTTGGGGTTTGGGTAATTG	(ATAAAA)4
SWU10349	Chr01	CATCCGAGGTTGGAAGAGAT	GTCCCCGGTACACTTCAACT	(GA)16
SWU10350	Chr01	ATGGCTCCAAAGAAGGAGAA	CTACTTCATGCCAACATCCC	(T)21
SWU10351	Chr01	GGGTTATTGCAGGCTAGGAA	GATCGGGAGACTATTGTATGAC	(TTC)8
SWU10352	Chr01	GCAGTGGTTGAAGAACAAGC	GCTCTGCAGAAAAGAATACCC	(AT)16
SWU10353	Chr01	CGACGTGAACTCACACAACA	GGCTTAATTTTGCCCTTGG	(AT)19
SWU10354	Chr01	TCCGTGCATATATCACCCTG	CTCGAGCTCGGCTCAATA	(AT)17
SWU10355	Chr01	AGTGCTTCAAGGCCCATTAT	ATATAACATTCGCCCCCTTG	(ATT)8
SWU10356	Chr01	GGTGCTTGTGTGGAGGAATA	GATCTAAGCGGCAACCAAG	(TTTC)5
SWU10357	Chr01	GATGATCACGAAGCAACGAT	AGTTTTCTACCAGCCGAATG	(TTTTCT)6
SWU10358	Chr01	TTTGGGTTTCTTGGAAGAGG	TTAAGCCCATGAGAGAACCC	(CT)10
SWU10359	Chr01	CAAGCAACGAAAGGGATTTG	CACGATGTCTGGAAAATTCG	(TTTA)5
SWU10360	Chr01	AGGGATGGAGAATCAAAAGC	GTTGTAACGCCCCAAAAATC	(GAAA)5
SWU10361	Chr01	GCCAAAATCTCAGGGTCATT	GGAAGCAAAGCCGTAAGTTC	(AG)21
SWU10362	Chr01	CAGTTGCAGAAACCTGGAGA	CCACTCCATTACGCCTCTTT	(AAAAG)4
SWU10363	Chr01	CTCGAGACATATCCGTCTTATC	TGTGTGCTTTAGCCTGGTTT	(A)20
SWU10364	Chr01	CTATTCCACCAAAAGGAGCC	ATGGAGGATTTGGGCCTATT	(TA)14
SWU10365	Chr01	CCAATTCTAGCCTGATTGTACC	GGAGGTAATCGAGAAAAAGCC	(AC)14
SWU10366	Chr01	AAAATTCTAGCCCTCCGTCA	GCTGATGGGGAAAGGAAATA	(TC)10
SWU10367	Chr01	GGATTTCGCAATCTTCACCT	CGTTTGATTCTCTGCTTGTG	(AAATC)5
SWU10368	Chr01	CCTGCAAACACAAGAAAGGA	AGGTTTCGTTTGATTCTCCG	(AATCA)4
SWU10369	Chr01	CAAGGTTGGGAATGTATCACC	GGGTTGAACTCCAAGTTTCG	(AT)18
SWU10370	Chr01	ACTTGCCACGATAGAAACCC	TGGGAGGGGGTGAATAAATA	(AAG)7
SWU10371	Chr01	TCAAATTTCAGGTGCGAGAG	ACTACCACCTTCCGAGTTGC	(GATGAG)4
SWU10372	Chr01	GAGTTGAAATTCGAGGCCAT	GCCAGTCTCATTTCCTTTTC	(AT)11
SWU10373	Chr01	CATTGTGAACAACTCCGTCC	ACCCTAGAATTTGGGGGTTT	(TCT)7
SWU10374	Chr01	AATGAATCTTGTTCCCCGAG	GCCATAGGCCTAAAATTTGC	(AC)10
SWU10375	Chr01	GGTCTTGCTTTTATAGCCGA	GTTTCTAGCGTCGCACTCTG	(TTG)7
SWU10376	Chr01	GGGAATCACACTCAAACTCTCA	CACTTTGGTGCACTCTTTGG	(ATACAT)14
SWU10377	Chr01	CGAAACCACTGTTCCGACTA	GCTTGTTATCAAGGGTTGAGAG	(CTCTC)4
SWU10378	Chr01	CTGCATTTTCCCTCTTGTCC	GGTATCTTTTTGCCTCCAGC	(AT)25
SWU10379	Chr01	TTTTGGCAGACAAGTAGAGC	CACGAATCGCTGTCTATGTT	(AAAAT)4
SWU10380	Chr01	GCGTAATGGCAGACATGAAT	AAGCTCAGCTGCACCTTGTA	(TA)19
SWU10381	Chr01	TAGAACACGGGCTCGACATA	AACCCCATAACCCATGTCAC	(TTA)10
SWU10382	Chr01	CATGTCCATGCTGTGTTCCT	AATCCTTCGAATGCTCTGTG	(AT)15
SWU10383	Chr01	CCCAATCCCAACCCAAATA	GGGTTGGGTTATTTAGGCAA	(TATATT)6
SWU10384	Chr01	CCCTTTACGGGTTTTCACAT	ATGGATGGAAAAGACTTGCC	(TTTTC)5
SWU10385	Chr01	GCAGTCAAGCTGCCAGAATA	TGTGAGCATGTTAAGCACGA	(AT)14
SWU10386	Chr01	ATTCCGAACTCACCAATTCC	GTCACCCCTTTTCAAACCTT	(AT)14
SWU10387	Chr01	GGTGACCACAATCCTTTCCT	ATCCATCCGTGAAGGTTAGC	(TATTAG)5
SWU10388	Chr01	GACAAAAGGAGGGATATGCAC	TACTTAAACCCGACCCGAAC	(TAT)15
SWU10389	Chr01	ACCTGAAATTTTGTCCAGGC	GCCTCGGGCACTACTTTTT	(GCCCG)4
SWU10390	Chr01	ACCTGCGAACGTAAACACAC	GCCTTATATGGCCGAATC	(TTTTC)5
SWU10391	Chr01	GTGCAACTGGGAATATATAGCG	CGCCTTCTTCAAACACTTCA	(AT)12
SWU10392	Chr01	CATCCCTGCAACATTTTCAC	TCGGTGGAAGATAACCGAAT	(TCT)7
SWU10393	Chr01	CCATGATTTGCACAACTGC	CAGGTGAAGGGCTACGTTTT	(TAA)8
SWU10394	Chr01	CGCTCGAGAAAGAGAAAGGT	AGCGGTACCGATTCAAGGTA	(AAAT)6
SWU10395	Chr01	AAAACTCGCTGGTATGGGAG	CTTCTTGGTGAACCATCGTG	(TG)10
SWU10396	Chr01	GTCGTTGGAATAAGGGGATG	GGCTGATGATAGCCAGACAA	(AG)12
SWU10397	Chr01	TTTTGGGTTGTTGAGACCAG	GCTCCTTTTGGGTTCATCAT	(AGAC)5
SWU10398	Chr01	GAAGGCGACAAATAGCAGAA	TTCCCGTGGTTTTCTATGGT	(GAGGT)6
SWU10399	Chr01	GCTCTGCTAGGGTTTGGAAC	TTCATTGTAGCGTCCATCGT	(AT)14
SWU10400	Chr01	CGCCTATGAGAGAGACACCA	CCAGATGATTTGAGGATGGA	(TA)12
SWU10401	Chr01	AATTATGAAACGTGGGGGAG	ATTGATTATTGGGGTCGCTC	(AT)13
SWU10402	Chr01	TGTGTGACATGGACAACCAA	TTTCGATAGGATTGAAGGGC	(GTAT)6
SWU10403	Chr01	TGACCCTTCTTTCCTAAGCC	TTAAGACAAACCCATGTGGC	(TTTATT)4
SWU10404	Chr01	GTGGAAACATTTGGTCAAGC	CATGGGTGAGCTAAGAGGTG	(CA)10
SWU10405	Chr01	AGCATGTGAAGCAATATCGG	CTTGAGTGAACTTCATTGGC	(AT)11
SWU10406	Chr01	TCAATGGAGTTGGTGTCTCC	AGAGGCACAAGTAACCTGAA	(AT)12
SWU10407	Chr01	AGCCATTCGGTGAAGAAGAC	GGGTTAGTGGAAAAATATGGGC	(TTTTA)4
SWU10408	Chr01	GGAATGACATGCAAACTACC	CCTCACTCGTGCTATAACGAAA	(TAA)7
SWU10409	Chr01	AGTACAACAGTGCATGATGGC	TGGTAGCGACGGAACATAAA	(ATATA)5
SWU10410	Chr01	TCCGATGTATCCCTCTCTCA	ACACCTTTTCAAAACACCCG	(TC)29
SWU10411	Chr01	GCATTTATTTCCAACCCCAC	ATTCAATCCCAATACCCCAC	(AAT)8
SWU10412	Chr01	AAACACACACACACACACGG	ACTTCAACCCTCCCACATTC	(TA)12
SWU10413	Chr01	TCCTCCCAAACTCTCTCTTTTC	CAAAGTCAGCCCCCTTTTTA	(ATC)7
SWU10414	Chr01	GAGAAAATAGGCTCCAACGC	TGATCACAGTGCATCTCTTCC	(AAAAT)4
SWU10415	Chr01	GTTTTACCTTTTGTGCCCGT	GATGGAGCTTCTTATTTGGGAC	(T)20
SWU10416	Chr01	GCAAACATGGGCTAGCTAAA	TTTGGTGACTTTCGACCATC	(ATAAA)4
SWU10417	Chr01	CACCCCAAGTTAAGAACACAGA	ATGTGACTTTGCATCGGTTC	(AT)16
SWU10418	Chr01	CAAAGTACGGTCATGGTTGC	TGCAACTCTTTCCACACCTC	(AT)12
SWU10419	Chr01	ACGATCCCGAACTCAAATGT	CCATGCCATGATATGGTTTC	(TA)15
SWU10420	Chr01	TAGGGAGGAGAAGATGGTGG	TGTTTCCCAAGTATCTCCCC	(GAGAG)4
SWU10421	Chr01	TCCTTCAAGATGTCGTTCCA	GGGGGTCAAGCTAACAACG	(AAAAT)6
SWU10422	Chr01	GAGACTGCAGATGCAATACCA	CTATGCATGCCGCACTATTT	(ATAC)14
SWU10423	Chr01	TATTGTGGATGCTGTTTGGC	TCCTTTTGCAGGAGCAGATA	(TGC)7
SWU10424	Chr01	TTACAACTGGGGAAACCCAT	ACTCAACGCCATGAACAAAG	(TTAT)5
SWU10425	Chr01	CGGTCATGGTATTGCCTTTA	CAGCATGCAAATGGTTGAG	(AG)11
SWU10426	Chr01	AACGGTGAGAGGAATGTGAA	TGATTCAAACAGCCATCCTC	(AGGGAG)5
SWU10427	Chr01	CATGTATGTGTTCCCTTCGG	TTCACTGTCTGAAAGCCCTG	(TTAT)7
SWU10428	Chr01	CGAGTTAAGAATCAATCGGC	GATCACTGAAAACCAATCCG	(TCAATG)4
SWU10429	Chr01	CAAGAGTCTCGCCTGTGTTC	AGGGTCGAGTCTGCAGCTAT	(GA)13
SWU10430	Chr01	TACCTTTTGTCGTGGTTGGA	AGGGAGGAACAATTATGCAC	(AAGAG)5-(AGAGAA)4
SWU10431	Chr01	CCTTGAGAAAGTTGCTGCTG	GTGGCTGAACAGTCAGGAGA	(ACA)9
SWU10432	Chr01	AGAGGAGAGGAGCCAAACAA	GCTCTAACGTTTACATCCCA	(AT)12
SWU10433	Chr01	ATCTTGTTGGCCTTTATGGG	AAGGAATGTTCCAGTCGGAG	(GAA)7
SWU10434	Chr01	CGAACCTAGGGACGAAATCA	TCGATCTAGCTCCGTATTTGG	(TGAAT)4
SWU10435	Chr01	CCCAGAAGTGTGACTTGGAA	TAAAAGAGAAGTCGGTGGGG	(TTC)9
SWU10436	Chr01	CCCGAAGATTCAGTGTCTCA	ACGGTGCCTCTACGTCTTCT	(AAAATC)5
SWU10437	Chr01	GTCCATGTGACCACTCGGTA	AGCCTAGAACACGGGCTAAA	(TATTT)5
SWU10438	Chr01	TCACATGCACTAAACACCGT	TGAAGTCGGTCTTGCATCTC	(AACC)5
SWU10439	Chr01	GTGACCATCAAGTTTTTGGC	CCGACGGGTTTCTTCTAGTC	(ATT)9
SWU10440	Chr01	CCTGAGGAAGCTCAGTGTTTT	TCCTTGTCACCTCTTTTCCC	(GA)17-(AGGGA)4
SWU10441	Chr01	GGTCCCTCTGCTTTTGCTAC	AGCAGGAGGAGAATCCAAAA	(TTTTC)6
SWU10442	Chr01	GAAGAACCACTTGCCGAAAT	CTCTTCTCCCTCTCCCTCCT	(GAGAGG)4
SWU10443	Chr01	GCGTCCTCAACAAATGAGGT	GGTGAATCGGGTTCTTTTAG	(AAAAT)4
SWU10444	Chr01	GGCTCTCTTCAAATTCGACC	GCACCCAATACCACTTCCTT	(ATTTT)5
SWU10445	Chr01	TTGCTTGTTACGGTGAAAGG	TTCAAAAACACGCTCACTCC	(AT)11
SWU10446	Chr01	AATGGCCGTTCCAATGTAAG	GATGGGCAGTGCGTTTACTT	(GGTGC)4
SWU10447	Chr01	AACTCCCTCAAACACAAGGG	AAATTACGATGTGTCGCTCG	(AACAA)4
SWU10448	Chr01	CAGTGGGGAATCTCCTTGTT	TTAAGTTAACGGGCTTGGCT	(AAATA)5
SWU10449	Chr01	ACCAGCCAAAGTTCTAACCA	CAGATATTTAGCGTTTGCGG	(AAT)7
SWU10450	Chr01	CATCGAATGCAAAGGAGAGA	GGGTCACCCAAACCCTAGTT	(AAAAAT)5
SWU10451	Chr01	TTTGTTCCACTGATGCCCTA	GTGAAATCATCTCTGGTCCG	(AT)16
SWU10452	Chr01	AGCACAAGCTACAATTCCAC	GCAGGATATGGTAGACTAGGGA	(CAGA)8
SWU10453	Chr01	CTCCCACTAAAAGCAACCATC	GACAACAAATCTGGTTGCGA	(AT)11
SWU10454	Chr01	ATTGCCCACATAAGAGGAGG	ACATCGGAGGAGGATAATGC	(GCACCT)4
SWU10455	Chr01	AGATGATGTGGTGTGGTGCT	TGCAACTAGGCAGAAGTTGA	(TC)21
SWU10456	Chr01	AGAAAGAAGGCAAGCAAAGC	ACGTAAACCCGGATACCAAA	(TC)18
SWU10457	Chr01	CGGCCCACTCGTATTAATTT	CTCCCACACATGCTTACCAC	(TGTA)5
SWU10458	Chr01	CGAGGAGGATTCAACTCCAT	TTGAAGCTTCCCTTAACCGT	(TCT)8
SWU10459	Chr01	CTTAGCATTTGGACCAAGCA	TTGTACTCCATGCCCCAGTA	(AT)16
SWU10460	Chr01	TAACTAGCCACGTTGGCATC	GACAACAACAAACTGGGTGG	(AGA)12
SWU10461	Chr01	AGCCCTCCATCGATCTACAC	ACGGTCTTGAAGGCTCAAAT	(TA)17
SWU10462	Chr01	TGACAATAAAGCCCAAGTGC	ATTGATCACAAGCAGGCAGA	(TAAAA)4
SWU10463	Chr01	TCGAAGAAGATCCCCTTGTT	AGGAAGATGGTGGAGTGAGG	(AT)15
SWU10464	Chr01	TGGGAGATGGAATAATCGCT	TGAGAAGGGTTCTGAAAGAGG	(GAA)12
SWU10465	Chr01	CCCCTTCCTATTCTCTCCATT	TCGTGAGCACGAGAGATAGAG	(TATTT)4
SWU10466	Chr01	AGACAGGCATAAAACGCTGA	CATACTTCCGCACACACTCA	(ATGT)5
SWU10467	Chr01	GTAGTAGTCAACCTTTGCAAGC	AGGTACTGGCATGTTTGTCA	(AT)11
SWU10468	Chr01	CGGTCTATCACGTGTCCATC	ACGGGTAAATGCTCATCACA	(AAG)8
SWU10469	Chr01	CTCCACAATTTCTCACCCAA	CTCCCGTTGCTTCTGTATCA	(AAG)8
SWU10470	Chr01	CTTACGACAACAATGGAGGG	CCGAGTATCAGCAGCGATTA	(CTT)7
SWU10471	Chr01	GCCCAGGTTGCTCTTACTTT	TTCCGCAAGTGGTGTAACAG	(AT)18
SWU10472	Chr01	GTCACACGCACTGTTCCTTT	GGGTAAAATAGCCGAAAGTC	(AT)14
SWU10473	Chr01	CGGTTTCGCCTTCTAACTGT	AAACTTGTCAGTCCCCCATC	(AG)15
SWU10474	Chr01	TAAAAACCCTACCCTGACCG	GAGCAAAATACCAACCCTCG	(AGCC)5
SWU10475	Chr01	GGGCTTAATTTGATGCCTGT	AGAGCGCAAGTTTTGGAAGT	(TA)19
SWU10476	Chr01	CCAGAAAGTGAAGCCATCAT	TGACTTCCTCGCTCACTATTTC	(AAAT)5
SWU10477	Chr01	TCCCTCCCCAATCAGAAATA	TCGGTAAGGGCTAACCAAAC	(AT)10
SWU10478	Chr01	GACATCTGGTACCGCTCCTT	ATTGGATGGCTTCGACTACC	(CATTA)4
SWU10479	Chr01	AGATGCACACAAAAAGCAGC	CGTCTCGTTACAGCATGGTC	(TTTTA)5
SWU10480	Chr01	CTTCCCATGCACCACTGAT	CAAAGCTAACCCATGAATGC	(TAA)7
SWU10481	Chr01	GACTGCAGGATTCAAAAGCA	GAAGGACTGGGTACATGCCT	(T)20
SWU10482	Chr01	ATGGCAAAGGAACAAGAACC	TGCTTGCAGTCGTTTTCAGT	(TTAA)5
SWU10483	Chr01	GGGCTGTGAAGTGACAATGA	TGGACAGATAGGAAATTGGG	(CTT)12
SWU10484	Chr01	ACAGTGGGGTTGTGATGAGA	CATGTTGGAATACGAATGGG	(GGT)8
SWU10485	Chr01	GGCTACGGTGTCGTTTTTCT	CCCCTCCCCTCTTGATTTAT	(CAA)7
SWU10486	Chr01	GGTGTTTCCCACGTTAGGTT	TGCTCAGAAACGTCAACTCG	(AATT)5
SWU10487	Chr01	TGACATGGCAGTTAACGGAT	TCACGGTTGACATCTCCATT	(AGA)8
SWU10488	Chr01	GGGTTTTGGTGCTGCTATTT	TTAGGACCCTTAGCAGCCAT	(TGT)9
SWU10489	Chr01	GCATGATATGTACGTGACTTCC	CTTGCCACTTGTATTCTCCA	(AAAT)5
SWU10490	Chr01	CCACTTTGACTACTGCTATGGG	CACAAAATCGAACACCCAAC	(TTA)8
SWU10491	Chr01	ACTAAACTCTCCCACCACCG	GCACTCCAATTCCAGCACTA	(TCA)8
SWU10492	Chr01	GGTGACCACCAGTCTACGAA	CAAACAGTCCAGAGAGTCCAA	(TTAT)7
SWU10493	Chr01	TCAGCTGGCTACATTGGTTC	CAAGGATCCCGAAGAAGAAG	(TCT)16-(TTC)9
SWU10494	Chr01	CGAAGCTACAGAGCTCAAGG	CTCTGGTTTAGGGGTTGTGG	(CATTT)5
SWU10495	Chr01	AGCTCAACAGATCCCGACTC	CCATGCCTCAAAATGATACC	(CAAAA)5
SWU10496	Chr01	CGGTAGCACTTATTCGCTCA	TCGACGAGGCAAACAATAAC	(GTG)7
SWU10497	Chr01	TTCCTTCTACCCTTGAACCA	TGTTGTCATCTCCATCCCC	(T)30
SWU10498	Chr01	TATTGGGAAACGAAACACGG	TGGTGGATTCACATCCAAAG	(ACAT)6
SWU10499	Chr01	GGGTGATTTCAGGTTTCCAT	CCGGGACTTCAATTTAGCAG	(TC)11
SWU10500	Chr01	GGCTTATCTCCAACCCAAAA	GGGAACAACTGTCAAGTTCAAG	(TA)13
SWU10501	Chr01	TACGTCCAGAAGACTGTCGC	CACGAAGCGGTCTAACAAAA	(TCA)7
SWU10502	Chr01	CGGTGAAAACCCAACAGTAA	GGGTTTCCCTCGTTATTTGA	(ATA)14
SWU10503	Chr01	TTTGGGTAGAGAAAAGAGGC	GGCGATGAACGAAATAACTG	(AT)20
SWU10504	Chr01	TCCGTTAATCCTGTATCCCC	AGTCCCGAAGGGGACAATA	(AAAAT)4
SWU10505	Chr01	TGCACCAAGTCTCAAGAGGT	GAATTAGCAGCAGCCACAGA	(TCA)10
SWU10506	Chr01	TTTCCCTGATAGCCACTGGT	TAATGGGTGCCCCAGTCTAC	(AT)13
SWU10507	Chr01	AGGTTAGGGAGCAGCTTGAC	ATGGTTGCGAAAGACATCTG	(TCCTAT)4
SWU10508	Chr01	TTGTGGCCTATTAGTGGGAT	CACCCTCCTCCCTAGAATTG	(TA)15
SWU10509	Chr01	TCCACAATATCAGTCAGACAGC	TGCATGAAGCTACCCTGAAG	(TACA)13
SWU10510	Chr01	CAACATGCAACTTCAAAGGG	ATCCCTCCTGGACACCATTA	(TTTTTC)4
SWU10511	Chr01	GCTGAGTAGAGCTCAGAAGTTTG	TCTCTTCCATTAGAGTCGACCA	(TTTCT)4
SWU10512	Chr01	GTTGGCAATAAAGCCCAAGT	TGATCGAAAGAAGGCAGAGA	(CAAAAA)4
SWU10513	Chr01	CACTAGTCAAAGCCCGAGGT	GAGTGGCCAAAACAGAAACA	(TA)10
SWU10514	Chr01	CAGAAACCATCCCAAATCCT	CAGATGACAGCTTGCTTGGT	(CTC)8
SWU10515	Chr01	CGAATTCCATCTCACTCAACTC	ATCCAGTAATGCGCCCTAAC	(TTCGA)4
SWU10516	Chr01	TGGTCTGGGTTCGAATTACA	TCCCCCAAGGAGAAATTCA	(TA)10
SWU10517	Chr01	GCGTCAAAACATCATCCCA	TCTCGTGATTAGTGTCTAACCC	(AT)13
SWU10518	Chr01	TCTTTCCCCCTTTCTCCTTT	GCTGAGCCACAACCAATAAA	(CATCT)4
SWU10519	Chr01	TGAAATTGCTGAGTAGGCCA	GGAGAAAACAACTACCGCCT	(GTA)16
SWU10520	Chr01	CGCTCTAAAAAGCCTTCCAT	CATAATTCCATCGCGTCATC	(CTT)9
SWU10521	Chr01	CACTATCCATCTGCTTTCGG	TTCACCACCAAACCTAGCAA	(TA)10
SWU10522	Chr01	TAAGGACGACGTGATTCCAA	CCAAAATATGGGGCTGTCTT	(ATGA)5
SWU10523	Chr01	TAGCCCGACGTTACCTTTCT	TATGTGGCCAATCATGGGTA	(TAT)13
SWU10524	Chr01	GCAGCAGGAGTGTCTTGAAA	GGCAGAATTTTACCGAAACC	(CT)14
SWU10525	Chr01	TTTCTGGGCCTTCTATGCTT	TTCCCATACCTTTCCTCCTG	(AT)11
SWU10526	Chr01	CCAATATTGCCTCAAATCCC	TACCCTTTTCTTGCTTGCCT	(T)25
SWU10527	Chr01	TTGTTTCGGCGACTAATACG	ATTTTTCTCACCTCATCGGG	(AGAA)8
SWU10528	Chr01	GTTTGTAAACCCTAGGGGCA	GAGCGCTAGCTCAATGGTTA	(AGG)7
SWU10529	Chr01	ATGTCAAACTTCAAAGCCCC	CATGTCAACCTCTTTCTATGCC	(AT)12
SWU10530	Chr01	TAACCCCAAGCTTCTTCGTT	CTCGCACTCTTTCCCTGTTT	(AGAAA)4
SWU10531	Chr01	GAAAAGGAACTAGCCTTACGTC	TGAGGCAGCATAAGGTAAGA	(TTTGGC)4
SWU10532	Chr01	TTCAGTGGCAAAAACTGACC	TTCTTAATCTGGCCATGCAC	(AT)13
SWU10533	Chr01	GAAAGTGGGAAACAACACCC	TCGTCGTGTTGTCATGTTTG	(AAATG)4
SWU10534	Chr01	TGGAGAAAGCACTCAACAGG	GCACAATTTGAAGGCTGATG	(TCT)7
SWU10535	Chr01	GGTGATGCTGTTTGTTCTGA	ACCAGCACCGGCTAGATATT	(TG)11
SWU10536	Chr01	TATTTGCTGACCTGAGAGCG	AAGTGGGCAAAGAGTTCCAC	(AAT)9
SWU10537	Chr01	AGCAGCCAAGAAATACCGAT	CTCGTCGATAACGGCTACAG	(AT)15-(AG)20
SWU10538	Chr01	TGATTAGGAGGGGGAAGTTG	ACCCACACTGAAGCAGACAG	(TTTTA)4
SWU10539	Chr01	GCTTTGGAGAACTTGTTTGG	CTTTGACATACACACCCGTCT	(AT)16
SWU10540	Chr01	TTCATGGTTTCCACTTCCAG	GTTGAAAGCAAAGCAGCAGA	(AG)10
SWU10541	Chr01	CCAACATCAACCCTATTCCA	TGGCAAGTTTACCCAAACAC	(TAGTG)5
SWU10542	Chr01	GAGACATGTATTTGGGCGTG	GTGGGTGACTTTTTGTGTGC	(AAAATA)4
SWU10543	Chr01	GACTTAAGTTGCGGGAAAGC	ATGTGTCTGTTGGAGGATCG	(ATA)14
SWU10544	Chr01	ACTCTTGGCGCTTTTCATTC	GTCCACATTACCTGGAACCC	(TC)27
SWU10545	Chr01	ATCAAAGCAAGGCCAAGTCT	CCATAGCCGACTAATGACCA	(GA)10
SWU10546	Chr01	TTAGGTGTTTCTTGAGGCCC	CAAGTCAATCATGAGAGGCA	(TG)12
SWU10547	Chr01	TGATAGGATGGCTGGAATCA	TCCCCTTTCTTGCTTCATCT	(AAAGAA)4
SWU10548	Chr01	CAAGTCATGTGCTTGGAGGT	AGGGCCTTTGTTGTTGGTAG	(GTG)8
SWU10549	Chr01	TGCTGTTGTCCCAAAACTGT	TATTTTTACCCGAACCCTCC	(CGGCC)4
SWU10550	Chr01	TTGTCATGTCAGGTTCGGTT	TGGGACCTCTACCGAATAGC	(TCT)9
SWU10551	Chr01	ACTAGGGGCATCTTCATTGG	GCAACTTTGGATTATGCGGT	(CATT)5
SWU10552	Chr01	GGTCGATTTTTAGCAGCGTT	GTTCTTTGGATAAGGCGGAG	(CT)15
SWU10553	Chr01	CAAGAAAGGAAGTAGGACCAAG	GGGAATTTGGTCATCAAAGG	(TA)11
SWU10554	Chr01	TATAGAGGTTGGTGCGTCCA	GAGAAGAGAAGAGTAGACCGACA	(CTT)8-(TTC)9-(TTC)7
SWU10555	Chr01	CCTCGTCTAGTGTGGAGCAA	CTTTTTCTCCTCCCCCAAAT	(AAG)13
SWU10556	Chr01	GGTCTCAATACCTATACCCTTGG	GCAATGGGTTTATAGCACTCTC	(TAT)9
SWU10557	Chr01	CGCGTCCTATAAGAATGACG	GGGCTATCTTGAAATCAACACC	(AATG)5
SWU10558	Chr01	GGGTAAGGCGGCATAAGTAG	CTTCTATCGCGTTTTTGGCT	(AAATA)4
SWU10559	Chr01	CACTCAAAAAGGGTAAGGCG	CTTCTATGGCGTTTTTGGCT	(AAATA)4
SWU10560	Chr01	TGGGTGTTTAGGGGACTTTT	CGTCGCACACTAGCAAATCT	(TTTTA)4
SWU10561	Chr01	CTGGAAGCGCTTTCTACCCT	CGAGTGGCCCATAGATAGC	(TTA)13
SWU10562	Chr01	CACCTCCTTGGTCAGTGATG	CGGTCCCGCTTTAATTCTAA	(TTATT)4
SWU10563	Chr01	CTAACCAAAACTCAGCCCGT	CTGTAGTGCAGCAAGCTCAAG	(GGA)7
SWU10564	Chr01	ATGGATCCAAGTTCAACAGC	TCCATTGCTGCTCAAATCTC	(AAACT)4
SWU10565	Chr01	TGGTGTCATTAACCGTCCAG	TCCTTTTGGTAACCCCTTTG	(AAG)17
SWU10566	Chr01	ATCAGCCTCGTCTTCGTCTT	CCAGGCCAGATTTCGTTATT	(ATGGCA)4
SWU10567	Chr01	AATGAATGAGGTTTCTCGCC	CCACAAAAGAATCCCTGAGA	(AAAAT)4
SWU10568	Chr01	CAACCCCAAGTTTAACCTCA	GGAAATCCTGATCAAGTGGA	(TC)21
SWU10569	Chr01	CCCATCCCTGGTTTCTTATG	AGCTCCTCTTGCTTTTGCTC	(TTTTG)6
SWU10570	Chr01	CATGCTCCACCAAAAGTTGT	GTCATCATGCCATCACCTTC	(AT)14
SWU10571	Chr01	GCATGGGTTCAATCTCTTCA	GAGCACCAACTCGATTACGA	(TAT)12
SWU10572	Chr01	GCGATTTTCTCTTTTCCTCG	GGAATTTTGAGGATAGGGAC	(AATTC)4
SWU10573	Chr01	CGCTAGACTCTGGCTAGGCT	GGTGGGTTACTACAGGCGAT	(TTTC)5
SWU10574	Chr01	TCACCAAACCCCCTTAAAGT	AGAAAGCCATTATTCCCCCT	(TAA)7
SWU10575	Chr01	GCCTAGTAAACGGGCTGAAA	GCATTTCAGTCATCCAGGAA	(CCCGG)4
SWU10576	Chr01	TGTTGCGTCATCCTCCTAGA	GCAGCAGGTGCATGATGA	(CTTCT)4
SWU10577	Chr01	ATCTTGGGCATGAAAAGAGG	AATGTGCTTTCAGTAGGGGG	(CAA)10
SWU10578	Chr01	CTCCACAGGGACTGTAAAAGC	GCCAAAGCCTTCATTCATAC	(ATTAA)5
SWU10579	Chr01	GTGCTGATGTGCCAGAAGAT	GCTTGGATTGGAGAAAAGGA	(TGC)7
SWU10580	Chr01	TGGGATCTTTTCTCCCCTAA	GGGTTCAAGTCCTCAGGTGT	(AAAAT)6
SWU10581	Chr01	TCACTTAGCCTGAGAAATGACC	GGAAGGGGATCAGAATTTGT	(CATTT)4
SWU10582	Chr01	TCCAACGACCAATTCCAGTA	CACGCGGAACAGAGTACAGT	(AG)11
SWU10583	Chr01	TAGGGCTTTTCAAGGGAGAA	TGTTGTTGTTGTTGTCGTCG	(AGAAA)4
SWU10584	Chr01	AAACGAAAGACGACAACGAC	TTATCCGTGCATGCCATC	(ACA)9
SWU10585	Chr01	ACCCATGACACTCGAACAAG	CGCTCTCTTTTTCTTTTCCC	(AAAAAG)4
SWU10586	Chr01	AAGTGGCCTACCTTTCATACG	ATCGGAAACGTTCGGTGT	(TAT)11
SWU10587	Chr01	TAGATTGTGGTTGGCAGGAA	GATGTAGATCCAATCCTCCGA	(TA)13
SWU10588	Chr01	CTCCACCTTTGGAGACCATT	ACACACCTCACATAAGGGCA	(TG)12
SWU10589	Chr01	CACGGGGTACATATGGTGAA	GTAGACGATCGGGCAACAC	(GAGTC)4
SWU10590	Chr01	CTCTGAAGATCTGGCAAGCA	GCCTTTCAGATCATGCAATC	(AT)10
SWU10591	Chr01	TGTGTTGTTATAGGCCCTGG	CCCTCAGCTACCTCAGAAGA	(TAAT)5
SWU10592	Chr01	AGACATAAAGTGGGCCATGT	TCCAGCAAAGCTATCAAACC	(TTAA)5
SWU10593	Chr01	GGGATCCTCTGACTTTCCAC	AATGCAGGAACTCCTTGCTAC	(TTC)15
SWU10594	Chr01	CTCCACAAGCGAGTTAAAGG	TTAGACTCCAAAAGCGGGTT	(AT)16
SWU10595	Chr01	CAAATCATGCTCAACACACG	AGTGTCCTCGTGAGTCTGGT	(CACAC)4
SWU10596	Chr01	TGGTCCTAAACAAGCATGGA	TTAAAAGAGGAGGGCAAAGC	(AAAG)7
SWU10597	Chr01	GGGGCTGATTTTAATGAGGA	GTTGTCGTCGCCTACACCTA	(AAAAAG)5
SWU10598	Chr01	ACTCTGATCACCTCTTGCCC	AAGTGAAGACCCACAAAGGG	(ATT)7
SWU10599	Chr01	GTTTCGATGGCTTTGTTCTG	ATTGAGGCGGTTTAACGGT	(AATAT)5
SWU10600	Chr01	AACCCATTTTAAACCCACCC	TCAGACTTTAAGGCCCAAGC	(ATATA)12
SWU10601	Chr01	GCAAACAACTACCTCCTTAGC	GCTTTGTTTGCTCCATCGTA	(ATT)10
SWU10602	Chr01	CACCCGTCAGCTATCAAACT	TCCATTGTTACATTGCGAGC	(AT)10
SWU10603	Chr01	GCCATCCATTACCATCCTCT	CGAGAAGGTTAATGTCCGTATG	(ATACAT)10-(TACATA)4
SWU10604	Chr01	GGGGTGTCTTGATGCAATTA	CGAGTGAACGCCTTCTTCTT	(TGGGC)4
SWU10605	Chr01	AGCATTTGGAGGCAGAAATC	AGGAGAGGAATCGGAACCTT	(AGAAG)4
SWU10606	Chr01	TTGTCTCCAATATCCGCAAG	CACTGTTTGAAAGCCAAGGA	(CCCTT)4
SWU10607	Chr01	GCTGGTACACTTTCTGCGAG	ACCATTCCTTCAAGGCTCAC	(AT)10
SWU10608	Chr01	GAAATGGAGCAACGTGAAAG	TTGTTGTCGTTTAAGCAGCC	(TTC)11
SWU10609	Chr01	ACCAACCCCATCCTTATTCA	TCTTCTTACCATCCCCAAGC	(GAG)7
SWU10610	Chr01	TTGGGGGAGTTGAAAAGAAG	CTTTGCTTCCACATGCTCTT	(AAAAG)4
SWU10611	Chr01	CATGCTACTTATAGGCCCCC	AAGAATTCAGCCCAAAGAGC	(ATAAA)4
SWU10612	Chr01	TATTCTGGCACCAAAAAGGG	TGCACCCTAGGGGTTTTATT	(TTTA)7
SWU10613	Chr01	GCTATCTGCCCCATTTGATT	CTGAGGGAAAATGCGTAACA	(GAT)8
SWU10614	Chr01	CATGCTGGAAAATATGCGAC	TATTGCTACAGGAAGCACCC	(TTTTAT)4
SWU10615	Chr01	GCCATTAGCTTCCACTAACCA	GGCAAAGAAGGACGAAGAAC	(AAAAG)4
SWU10616	Chr01	ACAGCAATGAGGGGAAGAAA	TGCGATGTTAGGTTCGGTTA	(GAA)7
SWU10617	Chr01	CATGCAAGGCTTTGAAGTTG	GTGGACAAATATGGACATGG	(TTTAA)4
SWU10618	Chr01	GGATACCACAAACCAAGACA	TTAGTGGATGGAGTGGGGAT	(TAAAAT)4
SWU10619	Chr01	AGCTACATTTGTGGAGGAACC	ATTATTGGCGCACTTCGACT	(TCTCCC)9
SWU10620	Chr01	GGCGGAGATCACTCACACTA	TATCCATCACAAGCCATTCC	(TA)14
SWU10621	Chr01	CAATCCCTTCCGATTGTGA	CATGGTTGGTTGTTGGATTG	(AAAAG)4
SWU10622	Chr01	TGGCAACTCACCTACTGACC	TGGAGCAGTAAACTGCCAAG	(AG)14
SWU10623	Chr01	CATCTCCCTTGCTCAAATCA	TTCGTCGACATACGAGGTAAG	(TA)23
SWU10624	Chr01	GGTGAGTATTTGGCATTTGG	GCATGCCATCTATATCCGAC	(TG)28
SWU10625	Chr01	GAGCATCTCCATTCTCCCAT	CCTTGGCTTTACCTGCCTTA	(TACATA)8
SWU10626	Chr01	TGTACACGAACAGATCGCAA	TCATCTGCTTCTGCTTGCTT	(TGC)7
SWU10627	Chr01	TACACGGTGATGATACGGCT	ACAATGGACACCGACATGAT	(T)22
SWU10628	Chr01	AAGTTGGTACCCGATTGATG	GGCTCCGGCCTAATAAAAAT	(TTA)7
SWU10629	Chr01	AAGCTACAGGCTCCAGCAAT	GACAACAAGAAGCAGGTCTGA	(CT)11
SWU10630	Chr01	CATGTGGAGAGCAAAGCATC	CCTACCTTTGAAAAGCTGCAC	(TTTTA)4
SWU10631	Chr01	CGACGATTACCGTTGATTTG	GGCCGTTACCACCAATTTA	(TCT)10
SWU10632	Chr01	GGACAGAACACGTTAGCGAAT	CCACCATATAGGAGTGACCG	(TAAAT)5
SWU10633	Chr01	GTTCGGGGAAAACTGCTATT	GGAGCTCACGTAGTTAAACCAA	(ATA)7
SWU10634	Chr01	ATATGTTCAACAGCCAGGCA	CCCTCGATTAGAATTTGGGA	(GCA)9
SWU10635	Chr01	AGGGGATCATAGTTGCCAAA	TGGAGTTGATGTCAATGGGT	(TA)11
SWU10636	Chr01	TGAGCAAATGTTCCTCCTGA	GCAAGAAGACCAATCACCTG	(TGT)10
SWU10637	Chr01	TGTCCAATGCATCAAGACCT	TTTCTTGCCTAGAACAGCCA	(TAC)12
SWU10638	Chr01	GACATGAGCTGTAAAAAGTCGG	ACCTTCAGTCTTCATGGGTT	(AAG)12
SWU10639	Chr01	TGCATTTGGCCTGATACAAC	GGCCCCAATTTAAAACCCTA	(TTC)10
SWU10640	Chr01	GATGGTCAGGATGAACGATG	TCTCTCCCTCTCTCCAACTCA	(TA)12
SWU10641	Chr01	CCAAACTGACAGAGGAGTGG	CTCCCTTAGTGTGCCAGACA	(AAAAT)4
SWU10642	Chr01	AGGGATGACAACCAAACACC	AACCTTCCCCTCATTCCTCT	(AAG)7
SWU10643	Chr01	AATCCAATGAAGCCCAAGAG	GGTAGGATTTTGGGAGCTGA	(AT)11
SWU10644	Chr01	GTGAAACTTCCCGACCAGAT	CTTTTGTCCTGTCCCTGTCC	(GA)12
SWU10645	Chr01	GTCGCATTCCAAGTCCCTAT	CAGGCATTCATATGCCAGTT	(AGAGG)5
SWU10646	Chr01	AGACTGGATTCTGGGTTTCA	GCCCAAGAGAATTGCTTGAT	(GAAAA)5
SWU10647	Chr01	ATAAGCACCCCAAAGCATTC	CCATCGCAATTCCTACTGAC	(TACCA)6
SWU10648	Chr01	GCAATCAATTTCACTTGGGC	TGCAGCTAGGTGTTGTACCC	(AT)10
SWU10649	Chr01	GGGAACCCAGTCTGTCATGT	GCCCACAGGTTTGTAGGACT	(GAAA)5
SWU10650	Chr01	CTTCGGGTTTTGCTGTCTTT	AACAATTGGGGGATGAGTGT	(TA)14
SWU10651	Chr01	CAACAACCAGAAAGTAGGGA	GCTGTTTTGATCTGTGGATCTG	(AAG)9
SWU10652	Chr01	TAGAAATGGTGCCAAGCAAG	GCCTTCTCCATCTGCTAACC	(AT)12
SWU10653	Chr01	GGGGAGGCAAGAAATAGAAA	CGTCTTCGACGAAAGAGGTA	(TA)10
SWU10654	Chr01	CCTTCCATCGATTTCTGCTT	CGACCTGTTAGGCTGCTGTA	(TTTTC)6
SWU10655	Chr01	CCTCTTTGTATGGGTTCTCTTC	CGAAGCAACACAGGTGAGTC	(TTTTA)4
SWU10656	Chr01	AAAAGAAGGGGTGAGCATTC	GGTGGTTACAAGGACCCAAA	(TCGAA)4
SWU10657	Chr01	GGGTTGGCGTCTAAGATTTC	CTGCTGAAACCAAAAACCTG	(ATA)12
SWU10658	Chr01	CGTTGGCGTCTAAGATTTCA	CCAAAAACCTGTCAACACGA	(TAA)8
SWU10659	Chr01	CACTATTTATGCGCCTCTTACG	GTGGAGGCATTTGAAGCAAT	(AT)12
SWU10660	Chr01	TCACGTAGTTTCACAGGCAAG	TGGGAACATCTGGTTGAAGA	(TA)12
SWU10661	Chr01	TCCTTTCAAAACTCGTTCCC	TATGGGGTGGTAAGGGGTAA	(CTT)12
SWU10662	Chr01	CTTGGAGGTCAGCTGATGAA	ACGCCCTATCCATTTCATTG	(TA)10
SWU10663	Chr01	GAGTTGCGTATTGTTTTGGC	GGCAATGGTGTACAAAGATGG	(ATT)14
SWU10664	Chr01	CTCTCCATATGTGGCACACC	GCACAACCTTGATTATTCCC	(TTA)13
SWU10665	Chr01	TTGTGGTAGTCTGGATTCCG	ATTTCCATGCACAGATGCAC	(AAAT)5
SWU10666	Chr01	ACCCGAAGCCTATGTCAATC	GGAACACTTATGCAACTGACC	(GT)12
SWU10667	Chr01	CGGGTTAAACCGCTTATGAT	GCTAAAGGCTAACCCATAGGAA	(TA)11
SWU10668	Chr01	ATGAACCATAACCAGCAGCA	AAGTAAGCTAAACGCACCGC	(TA)10
SWU10669	Chr01	ATTTATCCCTATTGGCACGG	GTAATGCAAAGGCGGAATCT	(AT)11
SWU10670	Chr01	GTTGGCTTGGTTCTATGTTAGC	CAATCTCTCACTTGGACCACA	(TA)13
SWU10671	Chr01	AAGCGACTCGAAAAGGGTAG	TCCTAGATTTGGAGATGGGG	(GGT)8
SWU10672	Chr01	GAAAGGAAATCAACCCTCCA	CGCCTGATATCGATTTACCA	(TATGT)5
SWU10673	Chr01	TGGATGAAAACGGGGTCTAC	TCGTGGACCAAACTTGTTGT	(GAAAAC)4
SWU10674	Chr01	GCCACGTTGGATGTTCATAG	GGTGGTAAAGGGGCTGTTT	(AGA)7
SWU10675	Chr01	GGTGCTGAATGGGTTGTTTA	ACCACTGATGTGGCCAGTTA	(TTA)13
SWU10676	Chr01	CTTTCTCTGTCTTCTCTCCTCTC	CGCACAAAGCAATTGACGTA	(TTTC)5
SWU10677	Chr01	TGAGTCTTGTTCTGCATTGG	CCTCAACTTCGAAGCAAGC	(TG)10
SWU10678	Chr01	GGGTCCCTAGCAAAGGTAGA	CTACCTGCACAGCTCCAAAA	(ATAC)5
SWU10679	Chr01	ATCAGACGTCAAGTCGTGGA	ACCGCTACATGATTTCTCCC	(GAGGTA)4
SWU10680	Chr01	GGCCAAAGAAGTGAGGGAG	TGCATTCCCAGCAGTAAATC	(AAAATC)4
SWU10681	Chr01	TGAAGGGAAGGGATATTTGC	CTCCCACCCACATATACACG	(TTTTA)4
SWU10682	Chr01	CGGGTGACAAATAAAGGGTC	CCCAAGACAAAGATGAAGACG	(ATCTTC)4
SWU10683	Chr01	CGTCTTCATCTTTGTCTTGGG	CCCAGATTTTCTTAGCCACC	(TTTCT)4
SWU10684	Chr01	CCCCCTAAAACGATCTACGA	ATTGAGCTGAAGAGGGAACC	(AAAT)5
SWU10685	Chr01	GTGTTGGTGTTTTGGGGAA	ATCAATGCGGTGTGATCG	(TTA)12
SWU10686	Chr01	AAACAAAGGCTTGTTGGGAG	CGCTCTAAGCGTTGCTTAAC	(ATT)7
SWU10687	Chr01	TGACTCGCAAATGTAATGCC	GCTTTAATGTCACTTGAGCTGC	(TTTA)5
SWU10688	Chr01	GGATGGGATTTGGGTGTTAG	ACTATGCAATTTGGGAAGGG	(TTTTA)7
SWU10689	Chr01	CTCTTCCTCCTCCTCCTCCT	CCTAGTTGGGCTGGGAAATA	(TTC)9
SWU10690	Chr01	AACCCAACATGAAGGGTGAT	TCCAAGTGTAGCACAGGAATC	(T)22
SWU10691	Chr01	GGGTGCACTTTGATAAATGG	GGCAGCATTTCGGCTTAT	(TA)27
SWU10692	Chr01	ACCAGGACTTGCCTGATCTC	GGTTTTCGCCTTGACCTCT	(AAAAAG)4
SWU10693	Chr01	GAAGCGTGGGAGATCTGATT	TCGCTATCAACCTGTGCTTC	(GGT)8
SWU10694	Chr01	TTATCACCGCAGAATGTTCC	ATGCGGTGGGTAGGTTTAGA	(TATTA)4
SWU10695	Chr01	GTACCAGGTGGGGCTAGAAA	ATGCTCCTTCCCAATACCAA	(AAG)12
SWU10696	Chr01	CGTGTGAAAGAGGCAGAAGA	ATCAGAATGGGCTAGCTGGT	(TAAAA)4
SWU10697	Chr01	GCTAGGGAGTGAGGCAAGAG	GGACCTTGAAGACAAGGCAT	(CAACCA)4
SWU10698	Chr01	TCAATTGATCCATCCAGCTC	AAAATCGACAAGGGTATCGG	(TAAAAA)4
SWU10699	Chr01	CCAATCAAGGAAAGAGGGTG	TGACGATCCTTACGTCCAAA	(TC)11
SWU10700	Chr01	GCATCGTTGCCAGAAACTAA	ATGGTTCCACAGGGTTGTCT	(ATTTTT)4
SWU10701	Chr01	GTGGTTGGCCTAGCAGAGAT	CCAACCCAACCCAATCATA	(TTTAGT)4
SWU10702	Chr01	TTTCGCCAGTCACAGAAAAG	TGGAGTTGGGTTTCTAGGGT	(AAAAAT)4
SWU10703	Chr01	GCATGGATGAATTAGAGGGAG	CCTTGGCTCTTTTCTCTTGG	(GA)14
SWU10704	Chr01	CCAACCCAACCCAATCATAA	TCGGTTAATTCGGTCGGTTA	(CTAAAA)4
SWU10705	Chr01	CCTCTCCACCTTCCCATAAA	GAACACGAGCTCAATCAAAC	(TTTAT)4
SWU10706	Chr01	CTTTTCCTTCCCCTTCTCCT	GTCCCGTGACTTGTGTTTTG	(TTCCC)4
SWU10707	Chr01	CATGGCATGCGTAATAAAGG	CCTGACATTGAACCTCGAAA	(AGGCAC)6
SWU10708	Chr01	GCAACTCGATTGGATTTTCC	TGAAGGAGATTGGTTTCTGC	(CTTTT)5
SWU10709	Chr01	TGTGCCAAGAGCGAGTCTAC	GAAGAAACGTGTCAAGTGGG	(ATTTT)4
SWU10710	Chr01	TGCCATCATTGGTCAGTACA	AACCCTCTCAAAGCCATTTC	(TA)14
SWU10711	Chr01	CCTCAGAGCTCATTTTAATCGG	GGATGATCCGTGTATCCATCTT	(AT)11
SWU10712	Chr01	CTTTCCACTTTCCCTCCAAA	GGAAAAATGGGAGGGAGTAA	(CTCCC)4
SWU10713	Chr01	GTGTCAAATCGACTGGTTGC	CCCGTAATTTCAGGCTTTTC	(TTAAA)4
SWU10714	Chr01	CGACCCGACTGCTTTAAAAT	GCAAGCTAGGGTTTTGAGGA	(TTATTT)4-(TTC)16
SWU10715	Chr01	CAACAGGAGAAAGAACACACAC	CAGGGACTTTTGTTCCATTG	(AAAAC)4
SWU10716	Chr01	GCGCTAGGATTTCTGCATTT	GGCCTAAAGACCCAAAACAA	(TTTA)5
SWU10717	Chr01	CCATTTTCTAAACGGGCCTA	CCAAACCTTGGAAGGTCATT	(TCTT)7
SWU10718	Chr01	TGGTGGTGGGTTGAGTGTTA	AAAGAGGAAGGGAGGAGGAA	(TTTTA)5
SWU10719	Chr01	CCGACTCAACCCGATACAGT	AGGTGAGTATACGGCACTTTGA	(TTCAA)6
SWU10720	Chr01	GTCTGTCAAGGGCCAAGATT	GTGGAGGTACGGAGGTTGAC	(AG)11
SWU10721	Chr01	GCAGATATCCCCAACTTCCA	GCGAATCCACCTTGTATGTG	(TTTC)8
SWU10722	Chr01	GTCCCCGAAATATCCATTCT	CATTTCTAGCCTTTCATGCC	(TGTA)17
SWU10723	Chr01	GGGAGCAAAATTAGAGCTGC	CGGTAGATCTTCCAAGCCAT	(CAACAG)4
SWU10724	Chr01	GCATTTTCATCAAAGGGACC	TTACACTCACTCCTGGTGCAG	(TA)10
SWU10725	Chr01	TTAACGGAGACGAGCATCAC	ACCAAACGTGGCCTTAATGT	(TCA)8
SWU10726	Chr01	ACAATTTAGTCCAGCTCCGC	CCTAAACCAGAATTGCGTTC	(A)21
SWU10727	Chr01	CTTCGGAAGTTCAAGCAGTG	TGTATGCCAATAGTCCACCA	(TA)12
SWU10728	Chr01	AATGTAGGCATGTTTTCCCC	GCGTTTTATGTTGATGTGGC	(A)20
SWU10729	Chr01	AGAGATGAGTTTGGCAAAGG	CCACCTCGGGTTATAGGTGT	(AAACC)4
SWU10730	Chr01	CATGCAGGTGAGTTTATTGG	GGGGCTGAGGAAACAGAGT	(T)24
SWU10731	Chr01	ACTAGGGGCATTTTCATTGG	TGAATGGTTGGGGTGATATG	(TCAT)5
SWU10732	Chr01	CCTGGACAAAATCTCAGGC	CTAGAGGTGTTTATGGGCCG	(CGGGC)4
SWU10733	Chr01	AGTGAGGTCGGTTTTTGCTT	CCTCTGTAATGTACCATTCTCC	(AAAG)5
SWU10734	Chr01	TGCTTCTCTGGTTGGTGACT	GACCAATTTGTTGCTGTTGG	(TA)13
SWU10735	Chr01	TTCCTCACTTCCCATATCCC	GCGAACTTTGTGAACTGGAA	(CAATA)5
SWU10736	Chr01	GCGAGTGATACTGGCTGAGA	ATCCTGTTCTCGGTAGCGTC	(AC)11
SWU10737	Chr01	AAAGCCGGTTTGTTAGATGC	ACCGCAACAAGCCTAGTACC	(TGTC)5
SWU10738	Chr01	CACAAGTTGTACTAGCCCAATG	TCTGTCTTGCACTAGACGCC	(ACACC)4
SWU10739	Chr01	GACTTTAGGGACAAACCACTTG	TCCGACGTGAAAGTCCATAA	(ATATT)12
SWU10740	Chr01	TCCTATTACTGCTCACCGCA	CAGAGTCTTACGTGGCGAAA	(TTTA)5
SWU10741	Chr01	CATGATTTGGGCTTATGCTG	CCTGACCTTGCCTTTACCAT	(AACA)5
SWU10742	Chr01	ATTTGGTCTCAAGATGCCCT	TGGTTCTGATCGAAAGGGA	(TTTTCT)4
SWU10743	Chr01	GAGCACAAGTGAGGCAAAGA	TCACCAGAGTCAAGGGTCAC	(AG)10
SWU10744	Chr01	CCAAACCCACCATCTCTTCT	TCTCTCTTGCTCCCCATTTT	(CTCTGT)4
SWU10745	Chr01	CCATTTTTCTCCCTCTCCCT	ATTATCAGTTGGCCCTGCAT	(TC)14
SWU10746	Chr01	CCAAACCCAATCTGATCGTA	AAGGGCGTCGTCGTTAGTAG	(ACC)8
SWU10747	Chr01	CACCATTCCGACACCACTAA	CACTTGGGAACCAAGGAAAT	(AT)12
SWU10748	Chr01	CGGTTTCTACGCTGTCTCAA	TCACGACTCCATAACCAGGA	(TTTC)5
SWU10749	Chr01	GGTTTCACCCATGTATCGC	TCAAAATGCTACACCAACGC	(TTAT)5
SWU10750	Chr01	GAAGTGAAGACTGGGATTGA	ACCAAATCGCACCAAAGAAG	(GAA)11
SWU10751	Chr01	CACCATCAACATCATCGTCA	TCACGCAGCACATATAGGAA	(AT)10
SWU10752	Chr01	GACATGTGGCTTCAAAGCAT	GTCATATCCAGGTCATCCCC	(CTG)9
SWU10753	Chr01	CTCCACAACCCAATTCACAC	TGTCACAGGAATGGTTGCTT	(AT)19
SWU10754	Chr01	ATAGGGGAGCCACCTCAAAT	AGCCTCAGCAGGGATTAAAA	(TA)27
SWU10755	Chr01	ACAACTCCATTCAAATGCCC	ACTGGGAATGCTGCTTTCTT	(TAGA)5
SWU10756	Chr01	GCTCTTTAGTGGCATCCGTC	CCTGGAATTGTGGTCCAGTA	(ATAAAT)4
SWU10757	Chr01	CCCCCATAGGTCCTAAGTTC	GGCACATCCATGAGGTAAAT	(TA)16
SWU10758	Chr01	ACTCCTCCAAAAATCCAGCA	CTTGGGCAGTCACGAAGTAA	(AAT)7
SWU10759	Chr01	GAAACTGACAATGCCAAGGA	CACTCGACACGCATTTTACC	(AG)10
SWU10760	Chr01	AGACAGCAACGATGGAAGTG	GACAGAGCCCTCTCCAAAAG	(AAAAG)4
SWU10761	Chr01	GGATGACATTTAGGCCCTG	CTCTCTCACCAATCCCCAGT	(GA)13
SWU10762	Chr01	ATAATAGGGGACAGCCGATG	CCTCCTTTCCTTTTCTTTCC	(GAAA)6
SWU10763	Chr01	GCCCAAGTATGGGGCTATCT	GACGTGTCCTATAAGAATGACG	(TCAT)5
SWU10764	Chr01	ATGGAAAGGAGGCTAGGGTT	ACCCGACTGTTTCCCTTTC	(AAAAAG)7
SWU10765	Chr01	AAAGAGAACCAGCGATGGAG	AAATTCTTGCACGAGGGAAC	(ATGA)5
SWU10766	Chr01	AGGAATTCTTCCTGGCCTTG	GATGGATCACTTCGTATATGGG	(AC)11
SWU10767	Chr01	CTGAATGTGGGCTTTTGTGT	ACAGTGCATTGCGGTAAATC	(TCTGA)4
SWU10768	Chr01	CTCAGACGGAAACTTTGCTG	ATGGTTTGAACAGGGGTTTC	(AT)11
SWU10769	Chr01	GACCACCAGTTCTCGATTCA	TCAACTGGTTCAATCGTCAG	(AATA)5
SWU10770	Chr01	CGGTGTAGCTTTATTGGTCG	GTTTGAATATCCTCAAGCCC	(TAAAAA)4
SWU10771	Chr01	AAAGCAATAATGACCAGCCC	CACACTCACACACTTGTTAAGG	(GTTGG)4
SWU10772	Chr01	GCCTCGGGCAGAATTTTT	AGACGATGGATTGGGAAATG	(GGCCC)4
SWU10773	Chr01	TGGGTGCCTAAACTGGATTT	TGGGTCACACAACTCTAACACA	(GATAT)10
SWU10774	Chr01	GCAGCTCATGTGGCATTTTA	GCGTGGCAGTCCATGTATAA	(TTATTT)5
SWU10775	Chr01	TTGCCTAAATTACCCGAACC	GTGCATTGTGGGTGATGAAT	(AAATT)4
SWU10776	Chr01	GGATCATGTGTGTCTCTCTTCC	TACTGCCGACGCTTCTCTAA	(AAT)8
SWU10777	Chr01	CAGTTGACGAAGCCTATTTG	CAGGGCAATCACAGATTTTG	(CATAC)5
SWU10778	Chr01	GAAGCACACCAACTGCTTGT	CCTTGCCAAATCAGGTATGT	(GAA)8
SWU10779	Chr01	GAACGTGAGAAACTTTTGGG	GTTCGGTGGTAAGGTGTGTG	(AAAAT)4
SWU10780	Chr01	AGCATCTTCTTCCTCAACAGTG	CGAGATATTTTTGGGTACCTCC	(AT)13
SWU10781	Chr01	GCCTGCTAGTTGTTTATGCCT	CTTCCCTTGAAAGACGAAGC	(TC)10
SWU10782	Chr01	CTGATCCAACTCCATTCCCT	GAGCCTCGTTGGGGTTACTA	(CT)10
SWU10783	Chr01	GGGTGGGTTATGTTTAAGGA	TTCTCTGTGTCGCCTTTGTC	(TA)13
SWU10784	Chr01	TTGCGACAAAGAGAAGATGG	GATCGATCCCAGAGGTGTCT	(TGG)7
SWU10785	Chr01	GCTGTGGAGAAATGCAAGAA	AAACTGCTCCATCCATCCAT	(CAT)7
SWU10786	Chr01	CAATAGCGAAGAGATGGCAA	CAATTACATCGACGGACGAG	(AGATT)4
SWU10787	Chr01	GTTCATTTGAGCATGCCTGT	CTGTTCTCACCTGGCACAAC	(T)21
SWU10788	Chr01	TGTGTGGGTCTTCAAGTCTGA	CTCTGCTCTTGGTTTTTCCC	(AAAAAT)7
SWU10789	Chr01	AAGGGTCATGTGGGACTGTT	GGAAAGAGGGACCATGTTGT	(GTAT)6
SWU10790	Chr01	GGTTTCTCTGTACTGCCTGAAA	GGCCATTGGGAAGATTAACA	(AAAAT)4
SWU10791	Chr01	CATTCACACCGACATCATCA	CACTCCAGCCACACTATCCA	(AT)10
SWU10792	Chr01	CTCCGAAATGGAGAAATGGA	CGGCCTTTAAAATAGCTCAG	(AAATGG)4
SWU10793	Chr01	CCGCAAAACCACAGTTAAGA	CCGCCTTAAATGCAATCTCT	(AAAG)5
SWU10794	Chr01	TGGTTGGAAGGGAGAAGTTT	CCGAATTAGGGTTACAAGGC	(TA)13
SWU10795	Chr01	GTTTCAACATGCCCAATCTG	ATTCGCAGACAAGCTGACAT	(TA)11
SWU10796	Chr01	CCGAAACACTTACCATTCCA	CAACTTGTGTGAGCAAACCC	(AT)17
SWU10797	Chr01	CCAAGAGGGTTGTGATCCTT	GGCATCAAAATCATAGCCAC	(TTCCTT)4
SWU10798	Chr01	TGAGACCGAAATGCTCTTGA	TGTTTCTAAATGGCTGCTGG	(AT)10
SWU10799	Chr01	GGTTACCCTGGTAAATGGGA	ACATCGACGGATGAGATCAA	(GATTT)4
SWU10800	Chr01	CTCACCATGAAAGGACCAAA	ATGATGGACGGTTAGGTGGT	(CTT)7
SWU10801	Chr01	ACATGAGGAATGCAATGTGG	GCAATTTTCCACTCATCCAG	(AT)13
SWU10802	Chr01	GCAAACCTATGTTAGAGTCACC	GGTTTTTAAGGTTTTGCCCC	(ATT)19
SWU10803	Chr01	GCAGTGGCTTTCTCAAACTATG	CAGAGAAAGAATAACGGCGA	(CATA)6
SWU10804	Chr01	TCTTGGCCTGGTCAGGTTAT	CATCGATGAATTGCGTCACT	(TTATA)4
SWU10805	Chr01	CGGATTTCCAACTCAAAACC	TCCATGGGTTCAGATTCAAG	(TTTTCA)4
SWU10806	Chr01	TGAAAAGCCTCCTCTGTTCT	CTTTCCTTTTTGGGCCTGT	(ATA)10
SWU10807	Chr01	TCCAACAAAGCTGTCAGACC	GACATAAAGCGGGTCATGC	(TTAA)5
SWU10808	Chr01	TGAGCTATCTCGCGTATCCA	TCCATCATAGCGTAACATGC	(AAAGG)5
SWU10809	Chr01	TATATGGCCCTTTACGACCC	ACATTTTGGGAGGGACTCAG	(A)20
SWU10810	Chr01	TGCTGAGGAACAAGAGGATG	TACCCAAACTCAAAGGGGAA	(CT)10
SWU10811	Chr01	TGCTGAGAAGGAAGAAGAAGG	CCTCTTTTTGGTGGTCGTTT	(ACC)7
SWU10812	Chr01	AGATAGCCGGTGAAGACCAT	TGTGACATGCAAAACTCCCT	(CAT)7
SWU10813	Chr01	TGGCTTCTTCCTCCCTTAAA	GTTGACAATTATGGGTACGG	(TTTTA)4
SWU10814	Chr01	GAACGTTGCCTAATCCCACT	CTTGTTTCAAAGCCACATGC	(TA)13-(TA)13
SWU10815	Chr01	TCTAGCCCTGAACTTGAACA	CCATGGTCTTTCTTTCCAGG	(ATGT)11
SWU10816	Chr01	CGACTCGACTTGACTCGAAA	GTCCAACATTGGGGTGAGTA	(ATTCG)4
SWU10817	Chr01	AAGAACCCCCAATAGCAGTG	CTCATGTGGGTGCCTAACAA	(ATC)9
SWU10818	Chr01	CTAGGGAGCCGCTTAATCAT	CACTAATGGTTTTGATGCGG	(TTA)8
SWU10819	Chr01	CACCAATCCTCCACCTTCTT	CCAAAACTTGTGTGTCATGC	(CTT)7
SWU10820	Chr01	AGGCGTTTTCCAGTAGCTGT	CGCAAATCTCTTCCTCCTTT	(GAA)7
SWU10821	Chr01	TCAACATGATCCTCGTATCG	CCAACCCGAGCCATAATAAA	(AT)12
SWU10822	Chr01	CATTGTCACTGCCCAAAAGT	ACCTTGGACCAACCATGAAT	(AT)15
SWU10823	Chr01	GATTCGAGTACGCTGAAACG	GTGGCTTCAAAAATGCACTC	(AT)10
SWU10824	Chr01	CATGAAGGTCAATCCCTCCT	AAAAGGGGAGGATTGGAAAG	(TTTTC)4
SWU10825	Chr01	GCCACTGCTAGAGATGGTGA	TCCTTAGACCGAACAGGACC	(TTG)8
SWU10826	Chr01	TGGCAGAAGAGACAACTTGG	GCTTGGACCATTCCTCTCAT	(AG)14
SWU10827	Chr01	ATCTACAGAAATGCCGTCCA	CTCCTGTCATTTTCCATTGC	(AT)12
SWU10828	Chr01	TGTTCTCCTACAAGAGGTCTGA	TCAAGGTGGCATTCAAGGTA	(ATGT)6
SWU10829	Chr01	TCGGTAAGAGGGGAAGAATG	ACCACGTACCCTCACTCACA	(GCTA)6
SWU10830	Chr01	CACCCCTTAACACCAACTCA	ACGATTTACACGTGATGGGA	(AT)10
SWU10831	Chr01	AGGACAAATCGACAACATGC	TCATGAACACACACACACACAC	(AT)12
SWU10832	Chr01	AACATGCGATATTGCCTCAC	GCCATTACATGTCAGTTCGG	(AC)10
SWU10833	Chr01	AGCACATACAGCAAAGGTGG	AGGACAGCAATGGAGGATTC	(AG)10
SWU10834	Chr01	CACGGTGTAAACAATCCCAA	TACTGACAGCCGTGAATGGT	(AGA)12
SWU10835	Chr01	TGGAGAGTTGTCATCCTACTGA	CCCTATAAGCTAAAACTGGCCT	(AT)10
SWU10836	Chr01	ACCAGTGCCACATTGTTCTT	CCCTACATGATGGATGGTGA	(TA)13
SWU10837	Chr01	ACCAGTGAATGTTGCCAGAC	GGGTTTGATTCCTCTCCATT	(A)20
SWU10838	Chr01	ACACGTCCAGCACTCAACAT	GCAATTAGATGCAGTCAAGC	(AT)11
SWU10839	Chr01	CAGACAAGATTAGCCTGTCCC	GTTGGCCCAATGCTAAAGAT	(ATCAA)6
SWU10840	Chr01	ACCTGCTGATGTTGCTGAGA	CTTGCTTGCTTCGTCTTTTG	(TGA)10
SWU10841	Chr01	CAGCTTCCATAGATTTTGGC	GATGATGATGGTGGTGTGGT	(AT)15
SWU10842	Chr01	CAGCTGTCACTTCAGACACG	ACAAAAGAGCCACCGAGTTC	(T)21
SWU10843	Chr01	ACGCCTTGGTTATCGAGGTA	TCTTAAGGTTCAACCGGGAC	(AT)11
SWU10844	Chr01	TGGATGTCTAGCTGGGATGA	GAGGTTGTTGCGTCCATTTA	(AAT)18
SWU10845	Chr01	AAATATGGAAGCCACCATCC	TGAGGGGACCACATTGTAAA	(AAGA)5
SWU10846	Chr01	GAGGAGACAACATGCAATCC	TGGTCTGCACACAAAGAAGA	(AT)10
SWU10847	Chr01	AGTGGGAAATGAGGGATTTG	GCTTGCTGGTTCAATGGTAA	(AAATA)4
SWU10848	Chr01	TAGCAGACGTAAGTGCCCTG	TTCTTCTAACAAGGACTGGCTC	(GAAA)6
SWU10849	Chr01	AAGTGGTTCAATCCAGCAGA	GCCTAGTATTGCAAAGGATGG	(CTTCAT)4
SWU10850	Chr01	ATCATTCACATGCCACCATC	TGTCAAGATCCACACCATCC	(AT)10
SWU10851	Chr01	ACCACGGTGAACAGTACCAA	CAGGAAAGAGGAAGGTGAGG	(CCG)7
SWU10852	Chr01	ACGTGTGACAATCTGTGCAA	CGGTTCGAAACCGAAGTAAA	(TAAAT)5
SWU10853	Chr01	CAAGGGAATCTTCCAAATCC	TTGTGTTGGATAGTGTGCCA	(TACA)5
SWU10854	Chr01	GGGTGTGGCATTTTCTTTCT	ATTAGCACCCTCATTACGCC	(ATTA)5
SWU10855	Chr01	TTGCTCTCTTTCTCCCTTCA	CATGTCCCAACAGGCATAAT	(AT)11
SWU10856	Chr01	GTTTGTTGGCAAATACGAGC	GCACAGGATGTTGAATGAGG	(TA)10
SWU10857	Chr01	GTGATTCGTGGAGATATTGG	GATTGATTCCTGATCCGATG	(AT)11
SWU10858	Chr01	TTTCAAGATCAACCACCGAC	TTGGCTTTGAGGAACCTTCT	(GAT)10
SWU10859	Chr01	CCGCTAAAAGCCTAATTTGC	GCTTCCCTTTTGCTTTGTGT	(ACTAAT)6
SWU10860	Chr01	AAGTCAAGAAACAAGCAGCG	AAAGAGGAAGGTTTCAGGAGG	(AAATA)5
SWU10861	Chr01	GGAAGCCTTTACAATTGCCT	TGCTTCACCTACATTGTGGC	(AT)10
SWU10862	Chr01	TCACCAGTTGACCTAGCCTG	CAAATGGCCTGTTTCGCTAT	(ATTAAT)7
SWU10863	Chr01	TGTCAGCATCGTGTTCAATG	ATGGCATCAGTTCCAGAGAA	(AT)10
SWU10864	Chr01	TGCAACTCCTCTCAATTCCA	GAGGTAACTTCCGGTTGATGA	(AG)18
SWU10865	Chr01	CCATTTGGCAGAAGGAGAA	TTTTTCCTTCCCTCCCTCTT	(AAG)9
SWU10866	Chr01	TTGCTTGGTCAGGGTATTCA	GGCTTCAATGGTCAAAGTGA	(TCT)14
SWU10867	Chr01	GGACTCGGGTGTAAGCATTAG	GTAGCGTTCACCGTTGGTTA	(GA)15
SWU10868	Chr01	TTCCATCTCACTCGACTCAA	AGGTCCTTATTAGGGGTGAGC	(ATTCG)4
SWU10869	Chr01	ATGAGGTGGACATGCATCAG	CCACCAAAACACAAAGTGTC	(AT)12
SWU10870	Chr01	TCTCCACTTTAGGGGCAAAG	GATTGGCCTGATTTTGTGTG	(TATG)5
SWU10871	Chr01	CAGGTTGCCTGAGTTTAGGG	CTGCAACTCCAAGAACTCCA	(AATAA)4
SWU10872	Chr01	TTATCGGAAGCTACCAGGCT	ACGAACGATGAATCGAAGTG	(CTT)8
SWU10873	Chr01	TGAGCCTGTAAAGAAAAGGG	GGATTTTGCACACACACACA	(TA)12
SWU10874	Chr01	GCGGAGTTTGCCTTACATTT	TCCCCCATTGTTAAACCCTA	(AT)14
SWU10875	Chr01	TAGACATCGAGAGTCGGGTG	CATCCTCTTCTTCGTCCGAT	(TGA)7
SWU10876	Chr01	TATAAGTATTCGGTCGGGGG	CGAACTACTATTAACCGAACCG	(AT)12
SWU10877	Chr01	TGTTACACCCATCTTTGGGA	AACGAACTTCCAGTTCCACC	(TG)12
SWU10878	Chr01	CTTAATCTGCCAACACCACC	TGGCGTCTCGAACTTGTATT	(TAT)9
SWU10879	Chr01	CACACAAAACGACCAAGTCC	TCTGCAAGCTTACTTGTGTGTG	(AT)17
SWU10880	Chr01	GTTCGTTGCCTTATGCGTT	AGGAAAAGGGGCTTTTGGTA	(ATTT)5
SWU10881	Chr01	CAGGTTGAGCCCAGTCTTTT	ACAGCAAAGAAAGAGCAGCA	(GA)13
SWU10882	Chr01	CTCCTCCTATGCCTGGAAAC	GGCTTGTAAGTGTGCTTGGA	(AAGCTC)4
SWU10883	Chr01	GCATCTCATCTTCCTCACCA	AAATGTCGTGGTCGTAGTGC	(CCTCTC)4
SWU10884	Chr01	ATGCAAAGAGAGGCATGACA	GGGAGCAATAAAGGGACAAA	(AT)12
SWU10885	Chr01	AACTGATTGAGGGTGTTCCA	TTTCGGAGGAGATTGACAAG	(AT)17
SWU10886	Chr01	TTTGTGTAGGCCTTCCATGA	TGGCATGTTATGCCCATTAG	(TTAT)5
SWU10887	Chr01	GAAGCCATTGGGATTGTTG	TCATCCATAAACCCCTCCTC	(AAG)7
SWU10888	Chr01	GGGTCCAACTATTTTGGAAG	TTTGCAAGAAAGTCTCGCTC	(ATA)13
SWU10889	Chr01	CAAACACCGATTAAGTTGGG	TGTCAGTTGTTCCTGCTTCA	(ATTAT)5
SWU10890	Chr01	CCAAAACAACAGGAAGGAAG	AACAGGAAGAAAAGGATGGC	(GAG)7
SWU10891	Chr01	AGGATCTCGCTTACGTCCTC	TGGGGTGAGTGGAGTCATTA	(GA)11
SWU10892	Chr01	TGCCCCCTTCTTATCAATCT	GATGACATCGTCGAGAGGAA	(TTA)13
SWU10893	Chr01	AGCTTAAAGTGGGCAATCAG	GTAAATGCAGTGAAGCCCAA	(GA)10
SWU10894	Chr01	CGCTTCCCAGTGATACGTTA	TTCTCCTTCTCCATCCATCC	(TTC)7
SWU10895	Chr01	GGATGACTTTTTGCCCAACT	TCTGCGACTACCTCACTTTT	(AG)21
SWU10896	Chr01	CCTATGCGCAAAACCCTAAT	AAAGAGAGCTCAAAGGCAGC	(CTT)8
SWU10897	Chr01	ACCGAAACGTGAGTTCCTTC	GCAGGGATTGCTAAACGAAT	(T)22
SWU10898	Chr02	ACGATTTGGATTCCTGGGTA	CGTACTCTCTTCAAGCCTTGGT	(CTCAT)4
SWU10899	Chr02	GCTTTCCCTTCGTTTTTGCT	GGTTGAGGATAGGACCTCCA	(GTGTGA)4
SWU10900	Chr02	TTGTGGAGTCCTTGTTGCTC	GTTGCCCACAAACAACCC	(ATG)7
SWU10901	Chr02	GGCAGAGGAGGAAGACAAAC	ACCCTGTCGGATTCTGTCTC	(GAA)7
SWU10902	Chr02	GCACCATTGCTTGCATGTTA	GAGCACTTGAGACATCCACG	(AT)23
SWU10903	Chr02	GGTTAGCTGACCCCAGTGAT	CGGATTCGCCTTGATACATA	(GTAT)6
SWU10904	Chr02	ACCATAACCGCCATTAGAGG	AGGTTTCTTCTCACAGGCGT	(AGA)10
SWU10905	Chr02	GAGGAAACAATGATCACCCA	TTGCATGGATCTCACCCTTA	(CA)12
SWU10906	Chr02	ACTGGGCCATTTCCAAAACT	ACCCAAACTCTGGAAAATCC	(AT)12
SWU10907	Chr02	GTGAACTGTTTGGGGCTTTT	CTTCAAGCAATGGACGGTAA	(TG)11
SWU10908	Chr02	GAATCATATCCCACAATCGC	CTGTATTGGCATTCCACCTG	(AT)11
SWU10909	Chr02	GGTACCGAGCTCGTGTGTAA	TGACCTTCTAAGGACTGTTTCG	(CATA)5
SWU10910	Chr02	GTTTGACCGCTATGCTTTGA	GCGCCATCCAATATTCAGTA	(AT)19
SWU10911	Chr02	TTCCATTGGCCTGTTTAGAG	GCTCAACTCCACTCAATTACACC	(TA)19
SWU10912	Chr02	GTAACCACATTTCGACGGTG	GCCTGAAGATTGTCCTCCTC	(TGG)17
SWU10913	Chr02	TTTGAGGTGCATCTAAACCG	GGCCTTGGCTGAAATAATAG	(AT)15
SWU10914	Chr02	CAGCGACCAAGTTGGAAAA	TTTTTAGGCCGACTTCACG	(TA)13
SWU10915	Chr02	GCTTAAAGTTGAGGCTGCAT	TCGTGTTGCTTCTCTGTTTC	(TATAT)9
SWU10916	Chr02	CAGGCTGCAGTTCAGTTTCT	GCAGTTTTTCCTTCGCTTTC	(ATTTT)4
SWU10917	Chr02	GGATCTTTGGTTCAAGGCAT	GCGAAAGGCTTTATTCTTCG	(AAG)7
SWU10918	Chr02	CCGAATTGGTTTCCTGACTC	AGACTGAGCTGACTCGGATG	(AGGAGC)4
SWU10919	Chr02	GGGTCGAACCCAAAAGTCTA	TTGGGCACCAATGAAGAGTA	(AAT)9
SWU10920	Chr02	GCGTACACAAACGGAAGAGA	GGTGAAGCATGCAAAGATTG	(TATGTA)4
SWU10921	Chr02	TCTGAGCAAAACCCAGATGT	CCAATCTCAGCAGTAGATTCCA	(TTG)13
SWU10922	Chr02	TCCAACATCCACAATCTCGT	CCAATTTCTGGCCTTATGGT	(AAAT)6
SWU10923	Chr02	CTCGCAAATGGAGTGCTAAA	TGTGCAAAGAGCATAGGGAG	(AT)11
SWU10924	Chr02	CGTGAGTCCTATAAACGTGTGA	GCCCATGAGCAGCTCTAACT	(TA)12
SWU10925	Chr02	CCTAACGCTCACATCCAACA	GGTGGTGTATGGAAAGGGTC	(A)20
SWU10926	Chr02	AGTGGAATCAATGGCGAAGT	GCTCCGAGATTACATGACGA	(TAT)18
SWU10927	Chr02	CGCTTTGTTGATGTTTCGTC	TAACAGGCTCACAGGATTCG	(GAT)10
SWU10928	Chr02	TGTCTATCCCTAATGGGCCT	TGACAGAACAACTGCGAACA	(TTATT)4
SWU10929	Chr02	TGCGCTAAAGCACACTATCC	GGAGAGATTATGCGGCATTT	(TA)12
SWU10930	Chr02	AAACTTGACTGCACCAACCA	CGACCTTAAATGCTTGGGAT	(AT)13
SWU10931	Chr02	CAAGTTGCCATAACACCCAA	GTCGTGATCATTGGAGCAAC	(GCAATG)4
SWU10932	Chr02	TCCCTATGAATCCCTGGCTA	GGGCCTAGTAAACTGGCTGA	(GGGCC)4
SWU10933	Chr02	ACTCGAATTCACGTCCTCCT	TGGCAGGTACATATTGGCAT	(CA)10
SWU10934	Chr02	AAGTGCTTGCATGCCATTAG	GGAGCATGTGGTCACAAAGA	(AT)14
SWU10935	Chr02	AGCCGAAAGCTCTAAGAGTGA	TTTCTCCATCGTTTCCCTTC	(AATT)5
SWU10936	Chr02	GAGATTCGACTCTGACCTGAA	GCGGTAAATCCATCTCACCT	(TA)17
SWU10937	Chr02	CTTATCTGCGTGAGAAGGCA	CAGGCATATTTCGGTAGTGG	(AAAAGA)9
SWU10938	Chr02	TGCTGAAGAGCCTGTTTTTG	AATCCCAAACTCTCAGCACA	(GT)12
SWU10939	Chr02	GAAAAATGATGGATGGTCCC	AGAGCCTTCATCAACTGCCT	(AT)13
SWU10940	Chr02	CACCAACCCTTCTTGCTATT	GTGGGTTCGAGTGTGTTGAA	(TA)21
SWU10941	Chr02	TGTGTCTCACTTGGTGGAGG	CACTAAAGGTCCCCAGTTCG	(AGA)7-(AAAGA)4
SWU10942	Chr02	GGCAATGAAAATGACCACAC	AAACGGGAGATTCATCCAAG	(TGA)8
SWU10943	Chr02	CAAACCATGAAAACCCAGTG	AGTTGGTATGCAGCATGAGG	(ATAC)6
SWU10944	Chr02	AAATGCTTTGTCTTCCCTGG	AGAGAAAAGCTGAAACCCCA	(AT)11
SWU10945	Chr02	CTGAAGAATGGTGGAGCAAA	GTTTAAGGAGGAGGTGCTGC	(ACC)7
SWU10946	Chr02	CCTTTCCAGCCCCCTATCTA	ATTAGGCTTCGCCACTGACT	(TA)24
SWU10947	Chr02	ACGTTTAAGCCATGAAAGCC	GAAAGAAGGCTCTTTGCCAG	(CT)10
SWU10948	Chr02	TCAAGCTCTCATGACCTCAA	CGAATGTGGCACTTGGTAAC	(TAAAT)4
SWU10949	Chr02	ACAATGCAAGCAACTGAAGC	CCATCTCTGGAAAATGAAGC	(TTCT)5
SWU10950	Chr02	GATGATGTGTAGGCGTGAGG	CCCAAACTTATATTTCGGGC	(AT)14
SWU10951	Chr02	CATATAGTGGGGCGAAAAGG	TTAGCTCCAAAGGAACTCCC	(AT)12
SWU10952	Chr02	GATATCTCCACAGATGGGGG	AACCGTTCCTATTGTCACCTG	(TCG)7
SWU10953	Chr02	GTGGGCAAATTTGATTACGG	GACCCTAGTGGACGTTGGAT	(ATTCA)4
SWU10954	Chr02	GCGGTGAAGATGAAAGTGAA	ACATCGTCATCCTCCTCTCC	(GAC)8
SWU10955	Chr02	TTGACTGTTTGGATTGAGCC	TAGGATGAAAGTCAAGCCCA	(CT)18
SWU10956	Chr02	TTCAGGTCATCTAGGGCTGA	ACATGCCCAACAAAAGGTCT	(TTCT)5
SWU10957	Chr02	CATCCAAACCCACCCTAAAT	TCACTGAAGAGGCACTCACC	(AAAT)6
SWU10958	Chr02	CTATTTCTGGTTTCCCGTCG	CCGAACGCAGAATGCTATTA	(TTAT)5
SWU10959	Chr02	AAGGATAGGGACCAATCACA	GAGATAGACGATTGGAGGTTGA	(CAT)7
SWU10960	Chr02	TGAGGGTGGTTGTGTTTTGT	CCGGATGTTCCATCTTTCTT	(AT)19
SWU10961	Chr02	TCGATTTGGACCCGTGTTAT	GGGAGGACGACAAGAAAATC	(TA)11
SWU10962	Chr02	AACAAAGGGGAAATTCGACC	AAATTGGGGTTGACTTCAGG	(CAA)9
SWU10963	Chr02	ATTAGAGGCCCCTGTTGAAA	TGGGTCCAGTTAGCTCATTCT	(AT)10
SWU10964	Chr02	GCCAGTTTTCTAAACGGGTCT	TGGGACAAAGCTAGAGGTGA	(CGGGC)4
SWU10965	Chr02	GGTTAGGGCTTTTTGCATGT	TCCCTAAACCTACCTTAAACCC	(GGTTAG)4
SWU10966	Chr02	TCCAGAATGTTGGTTTGGTG	GGACATCCTCGTACCCTGAG	(TGC)7
SWU10967	Chr02	CCAAAGGACCAGCACTTCTT	CTTCCAGGGATTGTCAAACA	(ATT)10
SWU10968	Chr02	CCAAGGTCGTGGTTGAAAAT	GAGCGACCCTGAAAAAGTCT	(AATA)6
SWU10969	Chr02	GGTCCCTCCTTTTTCTTTTG	AAAGGGGGAGGGAGAAATAA	(AAAAT)4
SWU10970	Chr02	TCCGGGAGATGATTTATGGT	TAGAATGGCTTGCTGCTGTC	(CTG)11
SWU10971	Chr02	ATGCTTTGTCATGTCTTGGC	TGGAATGTAGGTCGATGTGG	(AT)19
SWU10972	Chr02	TGTTGAGTGGGTGAAAAGGA	TGCTCTTCGATCAGTCGTTC	(AAT)10
SWU10973	Chr02	AAAGAGGGGACTGAGCATTG	GATAAAGGGCAGCCAGTACG	(ATTCTC)4
SWU10974	Chr02	CGGTGCTCCATTTTACCTTT	TCTTCCAGTGACTCAACCCA	(AT)10
SWU10975	Chr02	CTTCACCGCCCTACATCTG	ACAGCAAACTTGGCTTTTGC	(TCTTT)4
SWU10976	Chr02	AGGGTTCCGATCTGTTACTTG	GGAGATCGAACCGATATAGCA	(GA)12
SWU10977	Chr02	CCACTCCTTACACTAACAACCA	TCCAATCACTCTTCGATGCT	(TC)15
SWU10978	Chr02	CGCTCCCAAATTTTCCTTC	GAAGAAGGGTCAAAAACGGA	(TC)11
SWU10979	Chr02	TGCTTGCTCGTGTACTAAACC	GGACCGTATTAGAACGACCG	(ATTGC)4
SWU10980	Chr02	CGGCTTCCTTGTTGTCATTA	ATCATGATGCCAAGTCCAGA	(AGA)7
SWU10981	Chr02	AAGCTACTCCTCCACAACCC	CTGAGGAGGAGCGATAGAGG	(CAGCAC)4
SWU10982	Chr02	CTGCTGTTCTATTCCTGTTGG	CTTAGGCACATGCCTTTGAA	(AT)10
SWU10983	Chr02	TAAAGGTCCAATGCCACTCA	AACAACAAGAAGATTGGGGG	(TTA)13
SWU10984	Chr02	TATCTCCACCCTGCTGCATA	CAAACAACAAGAGGATGGGG	(TTA)13
SWU10985	Chr02	GGTTTAGGTTGTGGGCTTGT	TTTGTCTGGGCCCTAAAGAG	(TATTTT)5
SWU10986	Chr02	TGGTACGGGTTTGAATCGT	GCGTGACTTCACCGTTACAT	(AAT)8
SWU10987	Chr02	CGTGGGCATTGTGTTATCTC	CCCTAAGGTCGTTGGAAGAA	(TCG)7-(TCT)7
SWU10988	Chr02	GCAATGTGAACAAAGAAGGC	CCCTGTTACCCGATCAACTT	(ATAAA)4
SWU10989	Chr02	CATCTTAGTTGGAGATGCCA	TGCTGCACATAAATAGCCAG	(TA)10
SWU10990	Chr02	TTCGTCCCCATACATTCTGA	CAAAACGACAGGTTCTTGCT	(AT)19
SWU10991	Chr02	TTCAACTCCATTCAAGTCCG	TTGAGTGGACCAATTCCAGA	(AT)12
SWU10992	Chr02	ACGTTCTCCTGCATTGACAC	GGGTATTCACCTTCTTCACA	(TA)13
SWU10993	Chr02	TTTCTTTCTGTTTCGTCCCC	AATTGAGGCGGTTTATCGTG	(TA)10-(ATATA)4
SWU10994	Chr02	CAACACGTTGCCATCTGAAT	TGGAAGGAGAAGGGAATGTC	(AT)10
SWU10995	Chr02	TAGGCTAAGTAACCGGGGTG	TTTCCTCCTTTAGTCCCCAA	(AATA)5
SWU10996	Chr02	GAAGAGGAGGAGCCGGTTAT	GAAACCATGAGAAAGCGACA	(TTC)10
SWU10997	Chr02	GCATGCTTATGTCACAACCT	GGGTAAGGAGTGTTACACCTGAT	(TAAA)5
SWU10998	Chr02	GGCCAGGTCCAATTCTAACA	GGACCTTGAAACTTCCATCA	(TA)15
SWU10999	Chr02	AGGAGAAGATTCGGACATGG	AGGGACTAAGATTGTACACCCC	(AT)15
SWU11000	Chr02	TGAGTTTAGATGAGCGGTGC	ATTAAGGGTGGGTTTGGATG	(CGCAC)4
SWU11001	Chr02	CCCCAAAAGAAACCCCATA	AATTCAAAGCTGTTCCCTGG	(AGA)10
SWU11002	Chr02	CGTTGAACAATCACCGTGTA	CCTTTTGTACCGTGGTCTTT	(AAAAGC)4
SWU11003	Chr02	AAAGTCAACAGTCGGGTCAA	TGTGGGTTGCTTCTTTCTTC	(AAAG)5
SWU11004	Chr02	AAAACCGAAGCCAAGTGAAG	CTTGGCAGCTTTGATGATGT	(GAGTGA)5
SWU11005	Chr02	TGTTCCATCAGGAACGACAT	GCAGATAAGAAGAGCCCCAG	(AAT)16
SWU11006	Chr02	CGTGGTATAAATGAGGTCATGG	GAAGAAACTTGGGTTGAGGG	(TTC)7
SWU11007	Chr02	CTTGGCTTGTTCCTAAAAGG	TCTCTGAGTCATAAGTGAGGTGC	(TTCTTA)4
SWU11008	Chr02	CCAGAGCATGTCATATCGATTC	ATGGTGTGATTGGATGGATG	(TCATA)4
SWU11009	Chr02	GCTTTGTGTAACGGTTTCTGG	AGCCAATCGTCTCAACTAGGA	(AT)12
SWU11010	Chr02	AACTGGGTCAAAACACATGC	GTTGTTCTTGATGGTGCTGC	(A)23
SWU11011	Chr02	CTCCAGAAAATTCCACCGTT	GGTCAATTCCATATTTGGGG	(TTTGGC)4
SWU11012	Chr02	AGTAGCTCCATGGGATATGGC	TATGCATGTGCAGAGTTTCC	(A)25
SWU11013	Chr02	CCTCGAGGGCTCGACTAA	GCCGCCAAAATAGGGTTAT	(TATG)15
SWU11014	Chr02	ACACACCAGTTTAGCACCCA	GAGAGGGAGAGAGAGAGAGGG	(AC)15-(TC)19
SWU11015	Chr02	TACAGAATGCCCTGCCAGTA	TAATGTAGTCAAAGCCGCCA	(CTC)7
SWU11016	Chr02	ATGAAAGAGGGAGACATGGG	CTTGTGTGCACTAGTGGGAAT	(AATAA)4
SWU11017	Chr02	TTCCACTTTTCTGCCTTCCT	GTTCTGCTTAAGTTTGGGGG	(A)20
SWU11018	Chr02	GTGAAAACTTCAGTGCTCCG	CATGTTCCAAACGGTAGCTT	(AG)11-(GA)14
SWU11019	Chr02	GAACATGATATGGGCACTTG	GGCATGCCAACTATATCCAA	(AAACA)4
SWU11020	Chr02	ATGGGTTTCTCCTTCATTGG	GTGGTTAGGAACCATGGCA	(CATAT)5
SWU11021	Chr02	TTGTAACCCTTGCTCACAGC	TTGTGACATGCTAAATCCCC	(TTA)8
SWU11022	Chr02	GGTAGTCGACAGTAGTATGGCTT	GCCCTTGTAGTTTCGTCTTCTT	(TTAAT)4
SWU11023	Chr02	GCCAACACCTCATTTCTCAA	ATTTCCTGGATATGTTGCCC	(CA)10
SWU11024	Chr02	TTAAGGGAGAAAAACACGGG	CTATCTCTTTCTCGCCGTCC	(CAGAGA)4
SWU11025	Chr02	CGTTTGACAACCCGCTTAT	GCTTGCATGACAATCCACAT	(AAG)7
SWU11026	Chr02	TTTGACCTGGCCCAACTTAT	CTCATGAGTATCACCCAAATCC	(TCTT)6
SWU11027	Chr02	TAGCGCGTTTACACCAAAAC	CATCCAAACCCACCCTTAAT	(TA)10
SWU11028	Chr02	GTGCAGGTGTAATCCCACAG	TTGGGTTGGGTTCTATTCCT	(AT)11
SWU11029	Chr02	CGAAACCCTAGCAGAGGAAA	TCCTAAGCTTCACTCGCAAA	(TTTAT)4
SWU11030	Chr02	TAATTTCCTCAACGTGTGCC	TTCCTTAAACCCGTCCTGTC	(CGGGTT)5
SWU11031	Chr02	GGGTTTAAGGGTACTGCCTG	TGGTGCTGTTACTCCTTTCTG	(TTATT)4
SWU11032	Chr02	GCTTGTTCCCTGGGTATAAAAC	AACTACTTTTGGCAGGCACC	(ATT)15
SWU11033	Chr02	TTATTTGTAGGGGTGAGGGG	CGCTTTTTGAGCAGAGACAG	(AATG)5
SWU11034	Chr02	CATGGGCCACATGTATCTTC	AGTAATTGGTGGAAATGGGC	(AAATA)5
SWU11035	Chr02	CGCCACTGTTATTTTTCGTC	AGTTTGGGAATGGGTGAATC	(AAT)13
SWU11036	Chr02	CGGAAATTAATGGCTCAGTG	AAATGTTCTTCCTGGGATGC	(AT)12
SWU11037	Chr02	GAAACTGCGAAACAACTGGA	CAAAACCTGCAGAGAAGAGG	(AT)12
SWU11038	Chr02	AATGAGCTAGAGCAGGAGGG	GGGCAGCTATAGGGTCTGAG	(GCTGGA)4
SWU11039	Chr02	TTTGCCTATAAAAGAGGCCG	GGTGAGTCCCCTTTCTTTTG	(TTATT)4
SWU11040	Chr02	AATCAGTTCGCTAAGCCCTG	CGTCCTCCTTAGTTGATGCC	(TGTA)8
SWU11041	Chr02	TTGTTTGCTCTTGTAGCACG	AACAGCATCGCACATGAATC	(GATAT)5
SWU11042	Chr02	CCCACATGTTCCCTTCTCTT	AGACGGCAGTGAGAAGGTCT	(ATTTTT)5
SWU11043	Chr02	GGGATCCCAGAAATTCTTCA	TTTGCTCCATCCACCTACAA	(GAAGGA)5
SWU11044	Chr02	TGTTATCCCCACTCAGACCA	ATCGTTATTCCTGACCCTGC	(ACTTTG)6
SWU11045	Chr02	AACGAGAGAAATGGGAATGG	CCTTTGACTGCTCCTCATCA	(GAT)9
SWU11046	Chr02	AAGCCAGGATCGCTAGAAAG	CCGAACCTAAAACAAGGGAG	(AAAAG)4
SWU11047	Chr02	GAGGCTTTCATGGGAAAAGA	AAAGGGCAATCCAAGAACAC	(AT)10
SWU11048	Chr02	TTCAAAGCTACCATTTCCCC	CGAGGAGGAAGCTTTTTGAG	(CTC)9
SWU11049	Chr02	GGGAAATTCGACGAGTGTTT	GGCTCTGATCACGAGAAGGT	(TAA)7
SWU11050	Chr02	TAATCCCCACACCTCCAAAT	ACCTTCCATCAAGCTCAACC	(AAGAA)4
SWU11051	Chr02	TGCCATTGCTTCAAGTTCTG	AATGCTCCTGATGAATTCCC	(GA)19
SWU11052	Chr02	CCAACACAAGTCGACAAGACA	ATGGAACCTTCCAGGAAACA	(AT)10
SWU11053	Chr02	GAGTTGGTTTTCATGGGAGG	TACCCAACAACCTTTGTCCA	(TGA)7
SWU11054	Chr02	TTGCTGTTGAAGACCAGACC	GTTCAATAGCCAGAGAAACCAG	(TC)13
SWU11055	Chr02	ACCCAGGGATTAATGGCATA	GAGAGGAAGCAAAAGCCTTG	(AAAT)6
SWU11056	Chr02	AATCCCGAACCTCAACTACG	TCTACTTGGGACTTGGGTGA	(AATAA)4
SWU11057	Chr02	GCAGTAGAAAGTGGCGTGAG	GCATACGGGCAGAGTTGATA	(AT)11
SWU11058	Chr02	CCGAAGTACCAAGTAAATGCC	TCCTCACCTCTGAAACTCAAGA	(CCT)8-(CAT)7
SWU11059	Chr02	TCCGAAGTACCAAGTAAATCCC	CCCTCGAGAAACTGAAGAAGA	(TCC)10
SWU11060	Chr02	GCACCACCTTCTCCTTCTTT	AAATCTGGATGATGGGCCT	(TTC)10
SWU11061	Chr02	CGTTAGGGAGGTAACGGAAT	CATGCACCTCCGATCAAG	(TTA)12
SWU11062	Chr02	ATGGGGAGATTATGTGGCAT	CGAAGGTGATAGCCTTCTTT	(AT)11
SWU11063	Chr02	TCATCTCTTGAGGCCATAGG	ACAGCAAGTTTCCACCTCCT	(ATAC)6-(AT)11
SWU11064	Chr02	GGTCAAAGCCTCCCTTCTTA	GGTGAAGAAGCTGAAATTGG	(AT)14
SWU11065	Chr02	GGCGAATGTTGGAATCATAG	GAGACGAAGCCAAACCAGAT	(AT)19
SWU11066	Chr02	CGGACGATCGTATTATCTCTCA	GTCACCCGGATAGGTGTTCT	(AATGC)4
SWU11067	Chr02	AGGCCCCGATTCTATGTATG	CAGAATCAGCACCTCCTTCA	(TTAT)5
SWU11068	Chr02	CCGACTCTCCGAACACTCTA	TTGCATCTGTAAATGTGGGG	(AAAAG)4
SWU11069	Chr02	GGCCTGCAAAATTAACAGC	CCATATCAATGCTGCAACG	(TA)11
SWU11070	Chr02	AAGCCATTGCCTTTCAGAGT	CTCTGCATTTTCCTATCCAGC	(AT)11
SWU11071	Chr02	CTTGTTTGCGATTCTCTCCC	TGCACTCAACTCTGACTGGTT	(AAAAAG)6
SWU11072	Chr02	TCTGCTCAGCTTTCCTCATC	GCAGTTGAGGCATTGAAAGA	(AGA)8
SWU11073	Chr02	GCTAAAATCCCACCAACACA	ACCAAAGACAATGCTGATGC	(AT)19
SWU11074	Chr02	CCAAGAAAGAGCCAAACCAT	CAATTCGATCAAACGCTCAC	(AT)13
SWU11075	Chr02	GGCACACAATTAAGGGAGGT	TTCCCCCTTCCCTATCTTCT	(CAAT)7
SWU11076	Chr02	TTCAGCTCTTTGGTCTCAAG	CTATGTGGGGACAGGACAGA	(TA)13
SWU11077	Chr02	GCCTCTCCCTTCATTGTAAA	AAACATTAAAAGGCGGAGGG	(TTTA)5
SWU11078	Chr02	TGTGGTAGTTTTCACCAGCA	GATTTCTGCCAAAACCCAAC	(GGT)7
SWU11079	Chr02	CACTGTGTAAACGACCCCAA	TTTGAGAAGCTTACCCCACA	(AAG)10
SWU11080	Chr02	GTGGCAGGTAAAGAAAAGGC	CCGAGCTATTGACCCTGACT	(TCT)8
SWU11081	Chr02	TGGCATGTATAGGGACTCAG	GAGGGTCCTACAACTCACATCA	(AT)13
SWU11082	Chr02	CGATGGCAACCAAACTGTAT	AACAGCATTTCAAACCCACC	(TTTCT)4
SWU11083	Chr02	TCGACAAAGCATTAGGCAAC	TATGGGAGTCCCTCAACCAT	(TTG)8
SWU11084	Chr02	CCATGGCTTGAGAAGGAAGT	GTCTCCAATGGATTCGGTCT	(TGA)8
SWU11085	Chr02	ATTGGTCTCGGCAAAAGACT	ATGGAAATTCTGGGAGGAGA	(T)26
SWU11086	Chr02	CCCTTATCCGTCACCAGAAT	CATATTTTGGGTCTCGAGGG	(AT)10
SWU11087	Chr02	TTTCCCTCACACCTAAACCC	GTGCTTCAGGCATGATTCTG	(CT)17
SWU11088	Chr02	CGTTGGCATCCATTCAGTAA	TATATGGGCCCTGTGAACCT	(CAA)11
SWU11089	Chr02	AGTTTAGGGGTGGCAATCAC	TTTTCCTTTCATGTCCCTCC	(AC)13
SWU11090	Chr02	GCAATGTTGGAAAATCGAGC	CCGTATAACTCCTCCATCGC	(GAAAA)4
SWU11091	Chr02	GTTGACCCGATAACGGAGAT	CATTCACATCGACAGACGAG	(AGATT)5
SWU11092	Chr02	GGTCATGAACATCTGATGGC	ATGGCCAAAAGTAAAGGTGG	(T)20
SWU11093	Chr02	AAATTCTGGTTCGGCTGTCT	CAGTGATGGAAATCCGACTG	(T)21
SWU11094	Chr02	GGCCCAAAATATGAGCCTAA	GCCCTGCCCGAATATACTTT	(AAAAAT)4
SWU11095	Chr02	CCAAACACCTTTGCATGTTG	CCAGTTCTGGTTTACGCTCA	(TTTGTT)4
SWU11096	Chr02	AACCAGCTGTGAAGGCTACC	CTCCTCCCTTGACACCTCAT	(GATGGG)5
SWU11097	Chr02	TGGAGCTGATCTTGCTTTTG	CAGGGAATTGTATTGGAGGA	(ATACAT)7
SWU11098	Chr02	GGCTAAAGCATAGAACACGC	GTCGAAAGGACTTTCCATTG	(TA)14
SWU11099	Chr02	AGTTGTGGATGATGGTTTGG	TTCACCCATTTCACTACCCA	(GTATAT)8
SWU11100	Chr02	GCCTTGTTCTTCAAAATCCC	CCTGTCATAGACCAAAAGCA	(CTT)8
SWU11101	Chr02	CATTGGAGCCTATTTGGTAGG	ACCCGTATTTTTGACCCGTA	(AAT)7
SWU11102	Chr02	GAGTCATAGGATTCAGGTTCAG	GGAAAGCATTGCTAGCCAGA	(ATTTT)4
SWU11103	Chr02	AGAGAAAGGGGAGTTGCCTA	GGTGAAGGTCGTAAAGCCTC	(TA)10
SWU11104	Chr02	CCCATGTACCCTTCTATTGCT	TCCATGCATTAGCTCTGAGTG	(AT)11
SWU11105	Chr02	AGGGCTATTTGTTGCAGCTT	TGTCTATAACTAGGCTGACCTGG	(AAAAAC)4
SWU11106	Chr02	CCCAATAAAAGGGGATGAGA	AGCCTATTAATTGTGGGGGT	(AT)26
SWU11107	Chr02	CAACCACTACACCAAATCCA	GGCTCACGTCAAATGACCTAT	(AT)25
SWU11108	Chr02	TGCTGATTCTTCCATTGGTC	AACCCACTTCGAATTTCTGC	(CT)22
SWU11109	Chr02	TTATTGAGCTGGTTTTCCCC	CTGCCCTCTAACTTCACCAA	(G)23
SWU11110	Chr02	CCGAGGTAAGTCGATAAGCA	CTCGAACATATCGCACTTGG	(AT)23
SWU11111	Chr02	ACCTTTGGAAACCGGTCTAA	CAATTGGGAACCCTATGTCC	(AG)17
SWU11112	Chr02	GGCTCCAAAATTGAAACGTG	GTGGACATTGGCATTCATTG	(CA)18-(TCTATA)7
SWU11113	Chr02	GAAACAGCTACCAACTGGTCC	CCCATGTTTTGTTTCCCTCT	(AT)16
SWU11114	Chr02	CCTGGATTTTAACCATTGGG	CCCTGGGCAGTAGAAGAAGA	(TCT)14
SWU11115	Chr02	CTGTCAACATCCCTGATTGG	AGCAAGGAATTCATGTGGTG	(TGA)10
SWU11116	Chr02	GCATTCGGTCGAATTGAATC	GGGTGACAATGGTTACAAGG	(TCGAA)4
SWU11117	Chr02	GGTTGTTTCCTCCCATCATC	TAAACACCACCAAAGGTCCA	(AT)10
SWU11118	Chr02	TTCTGCCAACCAACATTGAC	TTCTGTAAAGCAGCCGAAGA	(TCT)7
SWU11119	Chr02	CCATAGTGTTTCGGTTTTGG	CAGTCCAAATCAGTCCATCTG	(AAACT)5
SWU11120	Chr02	GTGCCACAAAATTCGCTAAG	TTGCTGCTAAAGTTCCTCCA	(AAAG)5
SWU11121	Chr02	GCATTAACCCAAATCTACCCTC	TTACTGGCAATCAAACGGAC	(TTA)8
SWU11122	Chr02	TTAGGGTGAGTTTGGATGGA	AAGAGTGAGTTTGGATGGGC	(CGCAC)4
SWU11123	Chr02	TGACGATGATAAAAGGCCAG	GAGTTTGGATGGGCGATTAG	(GCACC)4
SWU11124	Chr02	GGAAAGGGTGGAATTCATCA	AATCCAGCTAGCGAGTTTGC	(AATA)5
SWU11125	Chr02	CGGTGAGCCTTGAGGTCTAT	CGCTTGATGAGGACTGAAAT	(AT)21
SWU11126	Chr02	CAAGTCTTTAGCACATGGCG	TGTTTAATGTACCTCCCACG	(CATG)5
SWU11127	Chr02	CATCCCAGGTGTTCGTTAAA	AAACCAAAACCCAGTTCCAG	(TG)12
SWU11128	Chr02	TTTCCTTACCAACTGACCCA	ATTAATGCGGTTGGGAAGTG	(TTA)17
SWU11129	Chr02	TCCTTTTTCCTTTGGAGACG	ATCCCATCTAATCCGATTGC	(ATT)18
SWU11130	Chr02	CCAGTGAGCTGATGAGATGG	CTTCACCAGGCTTTCTTCAA	(TA)10
SWU11131	Chr02	CCGTCAGTGAGAGAACCAAA	GACCCAACTCATTAAACAGCTC	(TC)13
SWU11132	Chr02	CAACACAAGGTTGGGATCTG	CAAATCCCCATGACAAAGAG	(TA)10
SWU11133	Chr02	CTGAAGGAGCTATTGCGGTA	CCGAAACCACTATTCCGACT	(AT)10
SWU11134	Chr02	CTGAACCAACCAACAAATCG	GGTCTAATCCCAAACCATGA	(TC)12
SWU11135	Chr02	GTGCATTTACCTGCGGTTAG	AGGGTAGGTTTGGATGGATG	(CGCAC)4
SWU11136	Chr02	GTAGTCGTGAATTTGCGGTG	CCATTCACCATGATTGGTTC	(AT)13
SWU11137	Chr02	CGGAGTATATGTCCCGCAAT	GAGCAGTTACAAGGGGAGGT	(AAAC)6
SWU11138	Chr02	CGACAATCGAAACATGAGGA	TCTCATCTGGGTCATTTCCA	(AG)14
SWU11139	Chr02	ACCCAGATGAGAAAATGGGA	GAAAAGAAACAGAGGAGGAGGA	(CT)23
SWU11140	Chr02	GCCTAATGGCTCCTTCATTT	GACTTGGGACACTCCAGGAT	(TA)15
SWU11141	Chr02	GCATGACCATGTAAATGAGG	CATTGACCACCAAAATGACC	(AT)16
SWU11142	Chr02	CCCTGTTATATACGTGGCACA	ACCCATTTCCCAAACGTG	(AT)12
SWU11143	Chr02	GGTCGGCAGATCTTTCATCT	TTGGAGTGAAGGAGAACAACC	(ATACAC)4
SWU11144	Chr02	ACGCTTCCTCTTTCCATCAA	GACAAGACAAAGCGACATGC	(TA)15
SWU11145	Chr02	AAAGGGAAAAGGGGTGAAGT	CGGTGAAGTCCTCCTTGACT	(AG)19
SWU11146	Chr02	TCACCTTTTCCCTTTCACAG	AATGGAAGATGCTGAGGACC	(AT)12
SWU11147	Chr02	TCAAAGTTCTCACCCTTCCC	CCCTTCCCCTTCTCTTCTCT	(CA)15
SWU11148	Chr02	CCATTGGTGTAACATCTCGG	GGGTCCAATTCCAAACCTTA	(ATGTG)7-(ATGTG)7
SWU11149	Chr02	GGGAAGGCATTATCTGGAAA	CACATTGGCCTCTCCTTTTT	(AAAAG)4
SWU11150	Chr02	GTTTGCATGATCCGGGTTTA	CATTTGGTTTCTTGGCAGC	(AAG)9
SWU11151	Chr02	AAAAGATCAGTGGCGACTCC	GCACGCTGCAGTTAACAAAT	(TA)13
SWU11152	Chr02	TTTACCGTTGGTAACCCTCC	GCCATTGCTAACACGATCAA	(AT)10-(AT)10-(AT)10
SWU11153	Chr02	AATTTGGCAGGGTCTGATTC	TGACGTGGGATTTGAACAGT	(TCT)7
SWU11154	Chr02	GGGACAATATTTGAATGGGG	TTCCTTCATTCCAGTCATCC	(TAT)7
SWU11155	Chr02	AGAGTCTGACCAAAGTGGGC	AAGAGGAAAAGGCTCACAAGTC	(GGGAGT)5
SWU11156	Chr02	ATGCCAGCCAATCTCTCTCT	ATGGAACCAACTCCATGTCC	(CT)13
SWU11157	Chr02	AGCTGATATAATCCCCAGCG	GTTCCTACTTCAGCCCCAAA	(T)21
SWU11158	Chr02	GATAATTCTCGCCAATGGGT	AACCCCAGAAAGTGTTCAGC	(CT)12
SWU11159	Chr02	AGCTGGTATGTGGTTGTCCC	TGGAAGTAAGGGAATCAAGC	(AT)12
SWU11160	Chr02	ACTCGATCTATGGACGACCC	TATGGCAAGGGTTGGTGTTA	(CT)13
SWU11161	Chr02	CGATTCGAGCAACAAACAGT	CGCTTTCTTTTCTTGGGAGT	(TA)10
SWU11162	Chr02	GGCAGCCACTAGAGAATCTG	AGGAGGTGGCATCATGTAGG	(TA)11
SWU11163	Chr02	GAACTCCTCCGTCAACCA	GATTGATACCAGCACAATGG	(CCCAA)4
SWU11164	Chr02	CGGTCAACCCCTATTTTCTC	CAGCAAAGCAAAAGAACACC	(TTTAT)4
SWU11165	Chr02	CAGTTGTCACTTAAAAGCCTCC	TGGACATCCTTCCTTTGTTG	(ATG)9
SWU11166	Chr02	AGGTGACCGGTTATGGTTAAG	GCGTTCTCCTTGCTTTTTCT	(ATT)7
SWU11167	Chr02	GTGGCCCAATTGTAAGGTG	GAATAGGGGTGAAAATGGGA	(TTA)13
SWU11168	Chr02	CCTATCCATGAGAGAAGGGG	GTGGATTCGCTTCCTTTTTG	(TTTTA)4
SWU11169	Chr02	TGGCAAATTGTTAGTGGTGC	CACGTAATTGTGCATGGTGA	(TA)12
SWU11170	Chr02	CGATTTGAACTTGACTGCGA	TGGCATCTCCATTTCTTCTC	(GAG)7
SWU11171	Chr02	GCCGCATATACAGAGCAAAA	ATTTGGGTGCTGATGAGGTT	(TA)11
SWU11172	Chr02	AGCCTATGACGGTCCAAATC	GGATCGGTTTTCTCGGTTTA	(TTAATT)5
SWU11173	Chr02	GAAGTGCAAAACCGAAAAGC	CTCAATTGGGCCCTTTTTC	(TAATTT)5
SWU11174	Chr02	CGTCCCCCTTCAGCTAATAA	CCTTACAGGTTGAAAGTGGCT	(AAAT)6
SWU11175	Chr02	ATGTGTTGAGAAAGGTTCGC	ACTTGGCCTAGATGTTTCGG	(TTTTA)4
SWU11176	Chr02	GGAGATTGTGGGTTCGAGTC	TTGGGGTTCTTCACTGGTTT	(ATT)11
SWU11177	Chr02	CGTGTCAAGTAGAGGGACCA	TCTTACTCGGCATGTGTTCA	(AT)11
SWU11178	Chr02	GCCTTTTGCTCTTCGATTTC	TGGTCTCCTGTGGGTGTAGA	(A)21
SWU11179	Chr02	TATGAGTGGACGGTATTGGG	CGGCCAACAAGATGATTATG	(AAAAAT)4
SWU11180	Chr02	AAGGCACCATCACATATCTCAC	GGGTTTTGTGACAGCTTGAA	(AT)14
SWU11181	Chr02	AGACCGACACTTCCAACGTA	CTATACCTGGCGATTTTGGC	(AAT)7
SWU11182	Chr02	ATGCCAAGAGCCTTAAATGG	GAGGCCTCGAACTGCTAAAA	(GCATGA)4
SWU11183	Chr02	GTGTCGCACCATATGTCCTC	GCGTTGTGAAGAAGAAGCAG	(TTTTTC)4
SWU11184	Chr02	TGGCATAAAACTTGGTCAGG	AGGTAAGGCCACTGATTTGG	(AT)16
SWU11185	Chr02	AAGGGCGTGAAACTTGACTT	CTTGTCACCCACTAGAATCCAA	(TTTTG)4
SWU11186	Chr02	GTAGATTGGGGGCAACATTT	TCCCTGATAGAGAATGGATCG	(TTCTC)4
SWU11187	Chr02	AGTAATCGAGGGACTGCCAC	GACACCGCCCTCTTCTTCT	(AGA)7
SWU11188	Chr02	GTCGCTTAGGCAAAACTTCC	AATGTGTGCAACTCGATGGT	(TCGCCA)4
SWU11189	Chr02	GTTGGGGAATGAGCAAACTT	GCGGGTTGGGATTTTGATA	(AAAAT)4
SWU11190	Chr02	GCAGGGTAAAGGAGGATGAG	ATCTCAGCTTTCCCTGGCT	(GA)15
SWU11191	Chr02	TGAGACCTGAAGTACGGAGG	AGAAGAGCAGAACAAGAAGCTC	(AAT)8
SWU11192	Chr02	TAGCATGCACAAAGAGAGCC	AGGGCAACCCTTGAAACTAA	(CTTTC)4
SWU11193	Chr02	AAGGGAAGATTCCCAAGGTT	GGGGAGAGAATCATGGAAGA	(CCAG)5-(CCAG)5
SWU11194	Chr02	AACGGTGTGAAGGTTTGGAT	CCCACCCCACAACCTATCTA	(AAAAGA)5
SWU11195	Chr02	CAAGGCGAGATAATAACACCAC	CAACCATTCCAGTTGATTGC	(TATT)5
SWU11196	Chr02	AATGCTGGATTCTTGGTGTG	GCCAAGCAGTAAGGAAGTGG	(TTTTG)5
SWU11197	Chr02	TGTACGACATTGGAATTGGC	GGAAAGATTGATGGTGGAGG	(TCTTTT)4
SWU11198	Chr02	TGATTAGACCCAACCAGTCG	TACTCCCAATGGATCTGCAA	(ATG)7
SWU11199	Chr02	CAAAGGAAGATGGAGGAGGA	GTTTCCCTCAACGGTGATCT	(GAG)8
SWU11200	Chr02	AGATCACCGTTGAGGGAAAC	AACTGCAATTCCAAACCTCC	(ATGG)6
SWU11201	Chr02	AACTATCGCTTTCCGGAGGT	TCATCGTGGGATAAATCCAG	(AT)12
SWU11202	Chr02	TGAAACAACTGGGAACTTGG	GTAAAGGCAGTCACAGCGAA	(AAG)8
SWU11203	Chr02	AGCGAGAGAAGAAATTTGCG	AACCTCCTTTCCATGTTTGC	(GGGCT)4
SWU11204	Chr02	AAATACATCCGCTCCTTTCG	GCCCACAATAAACGAGCTAA	(TC)12
SWU11205	Chr02	GGGCACTCTAATTTTGCTCTC	TCTGCTGTCCACATCAACAGT	(TA)12
SWU11206	Chr02	TGGCTAGGCGTTAATTTGGT	GTCATTGCCATGTTGATTGG	(TC)17
SWU11207	Chr02	GGTGGGTGGCTAGCATTTAT	GCTGCCAAGTCAAGTGTCAT	(CAT)8
SWU11208	Chr02	GTGAAAAGAAGACCGAGATCAG	AAAGGGAAGAGAGGAGAGGC	(GA)14
SWU11209	Chr02	CGGAGATGGTCAAGTTGTTG	TTGGCTCTTTAGGTGTTCCC	(ATTTT)4
SWU11210	Chr02	TTCAGTGCACCAAACAGTGA	TCAGTTCTTTCCTTTGCTCG	(CTG)7
SWU11211	Chr02	AGAAGCAAAATGCACCACAG	GTCCATCCATCCCCTACATT	(TAGATG)7
SWU11212	Chr02	ATATCCTGTTGCTGGGTGGT	TCTAGAAAATGTCGGCGTTG	(AG)10
SWU11213	Chr02	CAAGGAGCCTAAAAGGACGA	ATCATGACATCGACGGAGAA	(AG)10
SWU11214	Chr02	GCAGCTGCAATCATCTTTTG	GCTTCGTTTCTTCCAACTAGC	(CATA)20
SWU11215	Chr02	CGGTTAAGAAGAACACCATCAG	CCACTACGTTCCTTTGCCTT	(AT)13
SWU11216	Chr02	CGCTTGCTGCAATGTAAGTT	AGATCGGCAGATTTCGTTTC	(GT)10
SWU11217	Chr02	TTGGTGGTTGAACACTCTCC	GGAATCCGATGAAGCCTAAA	(TTTTC)5
SWU11218	Chr02	CCTACGAAGAATTGGGGAAA	TCTCCTGGAAACCTCCAGTC	(AC)10
SWU11219	Chr02	GTTTTCACATTGGCCTCTCA	TGTGGAAGGCTTTATCTGGA	(TTTTA)4
SWU11220	Chr02	TTCTCTGTTTATTGCGCTGC	TCTCCCATTGCTTCTTTCCT	(GAAGA)5
SWU11221	Chr02	CAACCTTCCCATGTCACAGT	GAAAGTTGAACCCCAGTGCT	(TTC)8
SWU11222	Chr02	GTGGTTGCTGTTTTTGTTGC	CTCAATACGGGTGGACAGTG	(TAC)10
SWU11223	Chr02	TAGTGGTGGGGTTGTTTTCA	AAAGCCAGCAAGACTGTTCA	(CTAGC)4
SWU11224	Chr02	GTCTGTTCTCTTTTTGGCCC	AAGCTGCCTCTTGACTTGGT	(AT)10
SWU11225	Chr02	ATTTCCTACCTTTGGCCTCA	CAATGCCTTCACCCATCTTA	(TA)10
SWU11226	Chr02	CACCCGAAAAATAGGAAGGT	GAATAAGGGAGAAGAGGGCA	(TATTT)4
SWU11227	Chr02	TGTCCATTTTGTGAGATGGG	CCTGGAAGTCAGAGAAACCTG	(GAAAAA)5
SWU11228	Chr02	GACGATGTGTAGTGGATGGG	GTGATTTAACCCACATAGCGTG	(ATATG)4
SWU11229	Chr02	TCGGTTCGAACTCAATTGTC	CCAAATGCACCATCTCATCT	(AAG)9
SWU11230	Chr02	GTAAGCTGTAGAGCTGCCCC	GCTTGAACGAACATGACCAC	(TA)10
SWU11231	Chr02	ATAGAACCCCGATCGCAA	ATAACTGCACTCGACCGACA	(AT)15
SWU11232	Chr02	TTTCTCGGAAATTCCCTCAC	GACAAGATGTTGCAGAAGGG	(TA)11
SWU11233	Chr02	CCCAACAACTTACTCTGACTTCC	GCATGAGATAGAGACAAGCCA	(TA)12
SWU11234	Chr02	TAGGTTTCCGGATGAAGAGG	ATACCCATTCGCAATCTTGG	(TACA)6
SWU11235	Chr02	ACAATAAGAGGGGCTGATGG	TGAAAAACGCTTCCTCTTCC	(AG)27
SWU11236	Chr02	CCATTGAAATGGCTTGTGC	CACTAACTCTAACCATGCCTCA	(AT)16
SWU11237	Chr02	TGCTTTCATGTCTGACCACA	CTCAACTACTCAAGATGACCAGG	(GAA)8
SWU11238	Chr02	AGGAATCTGGGAAAGGGAAT	GCTATTCTGAGTTGCTTCCTGA	(TA)10
SWU11239	Chr02	CAACCACATCCATGACCACT	TTCCCAGAAGTGAATGCAAC	(TAT)13
SWU11240	Chr02	TGTCCATCGCCAGATTAGAG	TCGAGTGAGTGAATGAATGC	(TAT)7
SWU11241	Chr02	ACGTGGCTGATAGTGTTTGT	GGGGATTATAGTGGGTGTTGA	(ATG)10
SWU11242	Chr02	CCAATCCATTGATAGCTTCGTC	CATGGCTGGTTTTTCTGCTA	(AT)13
SWU11243	Chr02	CGAAGCCCAGTAAGTTAGGC	ACACGTTGTTTTCCCGAGAT	(TTA)8
SWU11244	Chr02	GGCTCGATTTGGTTGGTTA	TCGTATTGGGCCTGTTGTAA	(AAAT)5
SWU11245	Chr02	GGGCAAAATTGGTCTTTCTC	GGGCCTGTTGTAAATGGACT	(AAAT)5
SWU11246	Chr02	ATCACATGGGTGTTTGATGG	GGGTATGGGGTTTCTTTCAA	(AT)15
SWU11247	Chr02	CCAGTGCTATGAGTATCAAGGG	CACTCCAAGATACACTGGGAAA	(AAG)8
SWU11248	Chr02	GCAGTTCGCAACACAGAACT	ATGTCACGACACACACACCA	(TG)18
SWU11249	Chr02	ATCGCTTATTATGCCACCCT	GGGATGAGGATGAAGGAAGA	(CT)17
SWU11250	Chr02	TCATCATCTGAACCAGGGAA	TGAGAAATGAGGGACCAAGA	(A)27
SWU11251	Chr02	TCGGCCATATGGTATTATGC	ATCGGAGAGACCAAAACCAC	(AAAT)5
SWU11252	Chr02	AGGACACACAAACAAGCAGG	CGTGTATCTCTGTAACCCTTGC	(TTTAT)5
SWU11253	Chr02	CTGGCTGAGTACCTGCAAAA	TGAATGGCCCTCTTATAGCC	(TTTA)5
SWU11254	Chr02	TGTTGAGATCGACCCGATTA	GGGTTTTCGGGGTTTAGTTT	(ATAAG)4
SWU11255	Chr02	TCGCATTAGCCTCTCCTTTT	TCGAAAGGGATACCAAGGAC	(TTTTGA)4
SWU11256	Chr02	ATATCGGGCATTCTCAAAGG	CGGACTCCAAAAACACCAAT	(TTTCT)5
SWU11257	Chr02	CCTTTGATCAACCCAAAAGC	ATATGTGTGCACAAGGTTCG	(TA)13
SWU11258	Chr02	AGGACACTTGTCAACCCCTAA	CCCACTTGAAGTACACCTGC	(TA)11
SWU11259	Chr02	GGGGATCCCGTTTACAGTATT	CCTGCAAACACAAGAAAGGA	(TTGAT)4
SWU11260	Chr02	ATACGGCCGTGTCTCTAAGC	GAAGCAACCCGAGTGATTTT	(AAAATA)5
SWU11261	Chr02	TCGAAAGGGGTAACAAGGAC	CAAATCCACCTTTGGTCACA	(GAAAA)4
SWU11262	Chr02	TTCCTAGGACATGGAGTGGA	TTTTGCATCACATGGTAGGG	(TAT)18
SWU11263	Chr02	GGCATGTGGGAGAGAGAGAT	GATTCGCAATCCTTGCTTG	(AAACC)12
SWU11264	Chr02	TGGAAAAGGACTTACCCTTC	AAGCCATTTACCTCTCTTGGAG	(TTA)20
SWU11265	Chr02	TGCTGCTGGTATTTGTTGTG	AAGAGTTCCCCCTCACAGAA	(AGC)10
SWU11266	Chr02	CGAAAGCTTCCTGCAGTTCT	TTTGCTGTAACCTGGACCTG	(AAAT)5
SWU11267	Chr02	TAGCTATCGTTCGTGCTTGC	GGTAAAAGCCTCCAAATCCA	(TTTA)6
SWU11268	Chr02	AAACAAGGGAATTGTGGGAG	TCCTTGATATGTGGACTTCG	(TTTTTC)4
SWU11269	Chr02	TGGGTGTTACAAACCTACCA	CTTGAACTTTGCACCATTGC	(TA)29
SWU11270	Chr02	AAAGCGAGCCTCTCTGAATC	GAGCAAGCAGAGTTTTGTTC	(TTTTA)4
SWU11271	Chr02	AGTGACAAAACGGGGGATAA	GAACAGTTTCGGTGACGAGA	(AAT)7
SWU11272	Chr02	CCATGCTGCTACTGAACCAC	AGAAAAGTGACATGGCATCC	(TTC)7
SWU11273	Chr02	CTCTGCTCCAATCGAATCAT	AGGGTTCTTAGTTCATGGTCG	(TC)10
SWU11274	Chr02	TTGTATGGTCTTGGGTCCG	CGCAAGCCTGAACTGTCTTA	(GAAATG)7
SWU11275	Chr02	TGGTTTTAGGAGCTCAAGGG	CTCAATGCTAACCAATGCAC	(TAGACA)4
SWU11276	Chr02	CAACAACGCCTGTTTAAGGA	CAATATGGGGGAAAAAGACC	(AGA)15
SWU11277	Chr02	GCTAACCTTTGGTAACCTCTCC	TATTGCCCCTAAGGTTGGTT	(ATA)15
SWU11278	Chr02	TTGATTCATCCCACCTGTTC	GAACCATGGTAGTGACGTGC	(AT)18
SWU11279	Chr02	CAGACAGAATGGTACACTGAGA	CAACCTTACCTAAGCGGGAT	(AGA)7
SWU11280	Chr02	CACTATATGAGTGGGGTTTCG	TGGCTAGGGACTTACTTGAA	(AAG)31
SWU11281	Chr02	TGGGAAAGGTTATCTAAGTGGG	AGCATGCAACATATCAAGGG	(TAA)8
SWU11282	Chr02	ATGCATGTCCTCCAAATGC	CTAACCGGGTTCTCAGTTCC	(TA)10
SWU11283	Chr02	CGCAACAAGACACAATCAGA	CACTGTCTTTCAGCCCAAAA	(ATAC)19
SWU11284	Chr02	CCCATTCCTTTGGCATTATC	GTGGTTCACCAGCATTTGAC	(GAA)7
SWU11285	Chr02	GCAAGACATGGGTGACATTC	TGAGTGGTCCGGTTGAAATA	(GAG)7
SWU11286	Chr02	AACCCCATGGAATTCAACAC	CGGCATGTTATGTTACCAAG	(AACAT)4
SWU11287	Chr02	GCCACTGCCACTACTGCTAC	AAGGGCTTCATTTCATCCAC	(CCAC)5
SWU11288	Chr02	TCGTACCCACAGGAACTGTAA	ACCAGCTTTTGAAATCGTGC	(AAATA)4
SWU11289	Chr02	CCATGGTTAAGAGGGAATGG	TGTCTGTCTGTCCCTTCTGG	(AT)14
SWU11290	Chr02	ACCGTCTCCATGTCAGTCAC	AACACCTCTCAAACGTGCAG	(GA)15
SWU11291	Chr02	TTTCTTCCTCTTGGGTTTGG	TAGTGGGTGGGATGAGTTGA	(AT)10
SWU11292	Chr02	GTACAGGGACTGGAAAGGGA	ATTTTTGTAGGGGCATCGAC	(TA)21
SWU11293	Chr02	TCCCAGAAGAAATTCATCCC	GAAGGGGTTGCCTGATAGAA	(AAATCC)4
SWU11294	Chr02	ATTTCCCCAAATCCGTCAGT	GGAGAAAGCAAAGAGAACGG	(AG)10
SWU11295	Chr02	GGACACCATTCAGAAAACGA	ATTCAATCTTGGAGGCTTGC	(TAT)9
SWU11296	Chr02	AGCACTTGGGCTAGCTAAATC	TTTCTCCATCATCTTCTCCG	(TTTC)5
SWU11297	Chr02	GAAAAAGTGGCCCGTTTAGA	GGGGAAATGGGAAAGGTAAG	(GGCCC)4
SWU11298	Chr02	AGCATGTCCTGGAACATCAA	TGTGAGGCATGTCTTTCTCC	(AAAAG)4
SWU11299	Chr02	GTCAGGACTAAGTACAGAGACGA	CGCTCCTATGAAATCGGAAT	(ATAAA)4
SWU11300	Chr02	ATCATGGCTACGGAGAAACC	TCCTGCACAAATGAGGTGAT	(TA)15
SWU11301	Chr02	TGTTGAAGGTTGATGACACG	GATCCCTGATCAACTCCAAAG	(AG)11
SWU11302	Chr02	GATGATGTTTTTCGTCTGCG	AGTGCTGCAAAATGGATCTG	(T)22
SWU11303	Chr02	GCATTTGCATGGGTTGAGAT	AGCTACTAGATCGAATTGCGG	(TG)17
SWU11304	Chr02	GGAGCTCGCTTATCCTTAAGTC	AGAGGGGAACAATTGAGGAA	(TTTTA)5
SWU11305	Chr02	ATGGGACGGTTAGTGGACAT	GGTGGTTTTGAAGGTTGGAT	(AAAATG)6
SWU11306	Chr02	GCTCCCCATAGTCTCTTTACTG	TCTTCATCTTTCCATGCACC	(TCTTC)4
SWU11307	Chr02	TGGCTGAAAGCTTCGTAATG	TGTAAAATGGTGGACGGTTG	(TTA)8
SWU11308	Chr02	AGTTGGTACCCAATTAGCTCG	CACGAAAGGATGTGAAACCA	(AT)11
SWU11309	Chr02	GTAAAGGAGGAAGTGCGAGC	AGCTGCCAAAATATGTCACG	(AT)11-(AT)10
SWU11310	Chr02	GCTATCTGCAAGTGTATTTGGG	GATGTCGCCTCTCACAGAAA	(AT)13
SWU11311	Chr02	CTCTGCGGAGTCTTAGGCTT	GCTGACTTTCATATGGCGAA	(ATGT)13
SWU11312	Chr02	TGGAAGGGTTTGTGTTTGAG	AGCTTTCCATCACTTTGCCT	(TTTA)5
SWU11313	Chr02	AAAGGCCACTCAATTTCAGG	GGGGACTGTTGCCTTAATCA	(AAAT)8
SWU11314	Chr02	TCTTCACTTTCAGCCAGCAG	TCAATGTGGGGTGATTGTCT	(T)20
SWU11315	Chr02	ATCAGCTTTTGAAACCGTGC	CCCACAGGGACTGTAAAAGAA	(TTTAT)5
SWU11316	Chr02	AGGCCTTTTTCCGTTCCTTA	GGTCCTTGGTCCTCTCTCTG	(CCTAAC)6
SWU11317	Chr02	GACGAGGACGTAAGCAGTGA	ATATTGCAGCATTGCCAGAC	(TAA)12
SWU11318	Chr02	CAAAGGGTGTGAGCAGTGAC	AACAAGGTTTGCTGGTGTTG	(TGGCAA)4
SWU11319	Chr02	TTCCATCAGATCCCCTTTTC	GTGTGTGGTTTCCTCACTGG	(CT)10
SWU11320	Chr02	TGAGGTGCTCATGTAGAACGA	CTTTACGTCACCAACCCCTT	(TTATTT)4
SWU11321	Chr02	GGGTGGAAGAAAGACCATTG	AAATGCCTTACTTGTGCGTG	(AAG)8
SWU11322	Chr02	AAGGTACGTTCTGGGCAATC	ATCCTCCATTTTTCTGCCAC	(TCT)12
SWU11323	Chr02	TGTAAAGGGTTGTTCCGGTT	GGTGAGACCAATGGAGGAGT	(CAT)11
SWU11324	Chr02	GGTTGACAATGGTGGTGATT	ACCACCTTATGCCACCACTC	(AAAGA)4
SWU11325	Chr02	GGTTCTGCGTTATCAGGGAT	ACAGATTGGGACCTCTACCG	(TCT)9
SWU11326	Chr02	CACTGCCTGTTTCACTTGGT	AGGAGGCAGCTGAAGATGAT	(TCA)13
SWU11327	Chr02	TCCCTGTTTCTGAACACCAA	AAGGAAGACTCGTCTCCAGC	(GA)13
SWU11328	Chr02	CTCCAAAACCCTACAAATCC	TGCTTTGCTTACGTAGACGG	(AACCCT)4
SWU11329	Chr02	ATGGGCCTCTATGCTGAATC	ACTCACAAATCCCCAAAAGG	(T)20
SWU11330	Chr02	TGACCACTTGTCAAGATCCA	CCAAAAACCTTAACTTCCCG	(TA)16
SWU11331	Chr02	CAGGTACATCTCCATTTTCACC	TATGCCCTACGCCCTAGAAT	(TAT)12
SWU11332	Chr02	ACGGTGTTGGTTCTTACTCG	CATCATTGCCCATCAAGTTC	(TTA)7
SWU11333	Chr02	GTATTCACGATTGGCGCTTA	CATGGAAAAGAGCTTGGTCA	(TAAAA)4
SWU11334	Chr02	CAAGCCTGTCAGATTGAAGC	CGACGGATGAGATTTAACCA	(AGATT)4
SWU11335	Chr02	TAGGTGGAACCATTCGATGA	CGTGGGGTTACCATTATCCT	(TTTCT)4
SWU11336	Chr02	GCTGTTTCCTGCCACAGTTA	TGCATGTGTATGTAGGTGCG	(ACACAT)6
SWU11337	Chr02	ATAGGCCCAGGCTAAAATTG	CACATTCCAAACAACTTGGC	(AT)14
SWU11338	Chr02	GAAACACCCCCACTTACAGC	ACACAAGTTCATCGCTTTCG	(AT)17
SWU11339	Chr02	TCCATTGAAGCTCAGGTGAC	GCTGTTGGGTTGATGACATT	(TCT)8
SWU11340	Chr02	AAAGCCATCAGAACCAACCT	TGGGTTGTGAGATGAATTGC	(AAG)8
SWU11341	Chr02	GAAGAGTCAGGGTGGGTTTG	CGTGGCGGTGAGATTAGATA	(GGTGC)4
SWU11342	Chr02	CGGTTGGTATGAGACAGGAG	GCAACCTGCTACCAAATTCA	(AT)13
SWU11343	Chr02	GCCTTGACCTCTCCTTTTCTT	TGGTTCTGGTCAAAAGGGAT	(TTTTTA)4
SWU11344	Chr02	GCTAGCTGGCCTTCGTATCT	GTACAATGCCTCCTTTCGGT	(ATTTTT)4
SWU11345	Chr02	GAGGCTGAATTGTCAAACGA	CTGCCGGTATATCATCCTAA	(CT)11
SWU11346	Chr02	CGGGTCCCTTAATACTCGAA	AGCGAACCAAAGAAGGACTG	(GATTTT)4
SWU11347	Chr02	TGGCTTCCTTAGGTTTTTGG	CGTGGCAAATTACCCTATCT	(TTAAT)4
SWU11348	Chr02	CCCAAGTGTGTCAACAATGG	AACGGAGAGCGGTTGAAA	(AAAAT)5
SWU11349	Chr02	CCGTATTTGGGTAAACCACG	CGTGTTTCAATTGTGGGTGT	(CCTTCA)8
SWU11350	Chr02	AGAGGATTTTCCGCAACTGA	CTCCTCCTCCACACACACAT	(TG)18
SWU11351	Chr02	CGAATTTTCGAGAGAGAGGC	ATTGAGGGAGATTTCATGGC	(ACTAG)4
SWU11352	Chr02	CGGACCACAATGATCTGTTC	TTCTCGTGTATCCGTCCAAA	(AAAAG)4
SWU11353	Chr02	ATCCCCCTTATCTGGTTCCT	GCATGTAATGGCGAAGAAGA	(TTC)7
SWU11354	Chr02	GCACTCCTCTTTTTGGGAGA	GGACCCAAGCATTGAAGTTT	(AG)14
SWU11355	Chr02	TCTGAGGATCGTACCCAAGG	CCCTGAAACTAGTTAACCTTCC	(TAAA)5
SWU11356	Chr02	GTCGAGATCTAGATGAATCAGG	TGTCACGACACTGCTATGGA	(AAAATT)4
SWU11357	Chr02	AATGCGCGTACTCAGCTTAT	GTAGCTTCCCTCTGAGTAAACA	(TTA)7
SWU11358	Chr02	ACAGTGAAAGCCCCTTCTTG	TATGCAATGACCACACGACA	(TTTCTT)4
SWU11359	Chr02	TGCAACCACAGTCTGATTTG	TGCCATCTTACTCATTCCTCTC	(AG)13
SWU11360	Chr02	CGATCTAGCTCCGTATTAGGTCT	GTGAAAATTGGCTAGGCTTG	(ATTCA)4
SWU11361	Chr02	AACCATGAGGAGGGTGAGAG	TACCCAAATTACCTCAGCCG	(TAATT)4
SWU11362	Chr02	AGGTCATTCCCGTCAATGTT	ATCATGAGGATGGATTGCAC	(TG)11
SWU11363	Chr02	GGAAATCGAAAGTAGCCGAG	GTTCGGCTATCATGCACAAA	(TA)16
SWU11364	Chr02	GATAGTCCAGCCGGTGATTT	TTGCACTCGAGTATTTTCGG	(ATTT)5
SWU11365	Chr02	CGTGACCAAAGTACCCAAAA	CCACGTAACTTTTCCCCTGT	(AG)19
SWU11366	Chr02	TGCAATGTTGAGAAGGGAGA	GAAATCTTGAGGGCATGGAT	(TTTC)7
SWU11367	Chr02	CACGGCCACAAGAAACAAAT	GTGTTGCATCTGACTTGCCT	(ATA)7
SWU11368	Chr02	TTCGGTTGTCTGTCCAGTTC	ACCGATTAGACCGAAATTGG	(AAT)17
SWU11369	Chr02	ATTCCATGAGTTCCTTTGCC	GGAAAACCCTTTTGTCCTGA	(TA)10
SWU11370	Chr02	CACCCACACATGCACAATAA	TGAACATTGTGGGCTGTCTT	(AT)13
SWU11371	Chr02	CTCCTCCGATAACCGAATTT	TGGACGTGTTAGTCGATGTG	(AC)18
SWU11372	Chr02	CCGATCCTTCGGACTTGTTA	GGTGATAGGATCGTTGTAAGCA	(GAAAA)4
SWU11373	Chr02	GCGGTGCATGTACCTGTAGT	TATTGAGGGTGGGTTTGGAT	(CGCAC)4
SWU11374	Chr02	ATGCCACTGATGACTTGGAA	TGGAAAGGAAAACCCATACC	(AT)11
SWU11375	Chr02	AAATCCCTCGTACTTGCAGC	GGTTTTGGGTTTTTGTGTCG	(AT)12
SWU11376	Chr02	CTTCAATGGTGATGAAACGG	GCATGGGCGATTAAGACATA	(TTA)7
SWU11377	Chr02	TTAAGTTGGCGGGCTTTACT	CACGCCTTCAAAATAACCCT	(AT)15
SWU11378	Chr02	CTTCGAGATGCATCGTATGAC	TTTACCACAACCATATCCGC	(TG)10
SWU11379	Chr02	TCCATCCTTCTACTTCTCCACA	CAGACCATTTTGGTGGCTAA	(AAAAG)4
SWU11380	Chr02	AATTCGGGCCTTGTATTCTG	TTGCTCCGTTCCTGTTACAC	(TTA)10
SWU11381	Chr02	AAAAATGGCAGCAAGGTAGG	TCCCTAACCTCCTCTCCCTC	(AAAG)7
SWU11382	Chr02	GTATGGGGCCATCTTGAAAT	GCTCTAGCTCTTAGGCTCGTC	(TCAT)5
SWU11383	Chr02	AGAGGTGTGATTTGGAAGGG	TGGGATTGTTGAGCCAGATA	(AT)15
SWU11384	Chr02	TGTCCCTGTTTCAATCCAGA	GCTGGCTGTTCCAACTTTTC	(AAG)11
SWU11385	Chr02	CTATCAAGTTTTTGGCACCG	ATGCTCCAGACGGGTTTATT	(TTTTA)5
SWU11386	Chr02	TTTCGTGCCTTTAGACCTAGC	CTACCGAACAAATCCTTCCC	(CATTA)4
SWU11387	Chr02	AATCCCGAATTCACAACCTC	CATCAGCTGTTAAACCCAGG	(TA)12
SWU11388	Chr02	CGTTTACCTGCGGTTAGTGT	CTTAGGGTGGGTTAGGATGG	(CGCAC)4
SWU11389	Chr02	TGGGAAGGACCTTATGTTGA	GATTTTCACCTTGGCCTCTC	(AAAAAG)5
SWU11390	Chr02	CAAACCCGCTCAAACTCAC	CCAGTTCAGATCGACGAAGA	(AT)18
SWU11391	Chr02	TCGGTTAATTCGGTCGGTTA	ATCAGTCGGTTAAGCCGGT	(TA)10
SWU11392	Chr02	GTCCCTTCAAGCATTGTTGT	GGGAAGCTGAATGAAGAGGT	(TA)10
SWU11393	Chr02	GATGCATGGGAAGAAGATGA	AGAAGGCAATGATGACGTTG	(ATTA)6
SWU11394	Chr02	AGGGGGAGCTTTTCACTTTT	CCCTAAGCCATGGAAAAGAA	(TTTCT)4
SWU11395	Chr02	CGACATGTCACATTTTACCCC	GCACCACACATTAACCCATT	(AT)11
SWU11396	Chr02	TCGACCATCAACTTCTCACA	ATTCGAACCATCAAGACGTG	(AGAAA)4
SWU11397	Chr02	AGGGTAAAATGGTCAACCCA	GACGTGAGAAGCATGGAAGA	(TAAT)6
SWU11398	Chr02	CACACGGTCTAGGACACACC	ACCATGCGCATACAAGGTAA	(ATTTAA)4
SWU11399	Chr02	AACGGGGTTAGAAATGCTGT	GCCCTCTTTCCCTTTTCTCT	(TTTTAT)4
SWU11400	Chr02	ATGGTTAGTGGGGGAATTGA	GCTCTCCTTCCATGGAGTTT	(AAT)20
SWU11401	Chr02	CTACCTCCACCAGTCGACAA	TCAAAGAATGTGTGGGTCAC	(ATTTT)4
SWU11402	Chr02	GCAACTGAAAGGAAAGCTGC	CCGACATTGGCTTGAATTAG	(ACAT)5
SWU11403	Chr02	GAATGTGGGGAAAAAGAAGC	TTTGCAAGCGATAAGAGTGG	(AAAAT)4
SWU11404	Chr02	CATCGTCCTGTAGGTACAGTTT	CCCAAAATGTAGACACGCAG	(TTCAT)4
SWU11405	Chr02	TTGGGTGTAGGACTATGCAA	AATGGCTCTTGCAGTTTCTC	(AATAA)5
SWU11406	Chr02	CTCCCTTCTCAAGCTCGAAT	TCTCCTTCCGACACCACATA	(GAGAA)6
SWU11407	Chr02	CTCTTCCAACCACCCACTCT	CCCAACGCTTTTCAACACTA	(AT)17
SWU11408	Chr02	GAGGGTGAACAATGCCTACC	GACATGCAAGGTTTCAAGGA	(TG)18
SWU11409	Chr02	CACCCATCTTTGACCCTCTT	CAAGGTTTGATCCCTTGTGA	(TAA)11
SWU11410	Chr02	TTTAATTGCACGTCTCCACG	AACACCTTCCTTGCCATCTT	(AT)16
SWU11411	Chr02	GTTAGGTCGTTTTGGCCATT	AGCACCACACACACACACA	(AT)10
SWU11412	Chr02	TTCGAGTTTGATGGGTCACT	GTACGCCAAATGCCTTACAC	(TA)24
SWU11413	Chr02	AGGAGTAGAAACCCCGCATA	CCCAAGCGTCATTAAGGAAT	(AT)16
SWU11414	Chr02	GGCAGCTATCAACCTATCCG	TAGGTTCCCTGGTTTGGTTT	(AAAAT)5
SWU11415	Chr02	ATGAAAAGGGACAACCTCCA	CAGTTCATCGAGCTAATGACG	(AAAT)5
SWU11416	Chr02	TATCATCCTCCAAGCTTCCC	TAACCAAGATTGGCTGTTGC	(AAC)7
SWU11417	Chr02	TCCCTTTTCCTTCAGCAACT	TGATTTGCCTACGTGTTTGC	(AT)11
SWU11418	Chr02	GGACGGTTTTGGGAAACTAA	CTTCCTTCTCCCCAATTCAA	(AATTA)4
SWU11419	Chr02	GGCAGTATTGAAGGTTGATGAC	CAACCATTTGCATGAACTCC	(TA)10
SWU11420	Chr02	CAGATTTGGGTCATTTTGGC	GCCGAGAACAAAAGGAAAAC	(AT)18
SWU11421	Chr02	TCTGCAACAGCCTTCACTTC	ACTATTCCTGCGCCTCTCAT	(GA)20
SWU11422	Chr02	GCTTCTGCATAAAGAATGCG	AATGCTCCATCCAAATCCTC	(TA)16
SWU11423	Chr02	AATCATTGCAAGCCAGGTC	GGAAAACCAAAAAGCAGCC	(TA)10
SWU11424	Chr02	CGACCTGGCCCAAATATAA	CCCGAAATATGGGCCTAAAA	(CGGGC)4
SWU11425	Chr02	TCAAAAGCAGGTAGAGACCA	TGGTCACGTCAACAATGGTA	(ATTTT)4
SWU11426	Chr02	GGATAGCGGTGGAAACACTA	CAAGTGCATCGACAATGGTA	(ATTTT)4
SWU11427	Chr02	CCCATGAAATCCGTAATGGT	CTACAGATCTCATCACTCAACG	(TTC)8
SWU11428	Chr02	GCTGCAATACCCATAACCAT	GCTCAGCAGTTATCCCAGGT	(TGGGG)4
SWU11429	Chr02	CCAAGAAATGGGCAGAACTC	ATGATAGTGGGGTGGCATTT	(TTTC)5
SWU11430	Chr02	AACTTCCAAACCCCTAGCTG	TGGTGACCGACCATGTCTTA	(TTTC)5
SWU11431	Chr02	TTTTTGGTGCCGTTACTGAG	TCTCGCTTCGAGTCAAACAC	(TTTAT)4
SWU11432	Chr02	TGCCATACAAGGAACCTCAA	GCAAGAATGGTATGGCTCAA	(AT)13
SWU11433	Chr02	CTCCTTCTTCCGATCATTTC	AAGGATTATCGGGATGGAGA	(CATTTC)4
SWU11434	Chr02	TGCAACCCATAATCAGTGCT	TCGAAGGAATTGAGTGGGAT	(AAG)8
SWU11435	Chr02	CAGCTGCTAATTCCCTGTCA	AGCAGTCTTGCAAATTCCCT	(TTATT)4
SWU11436	Chr02	CCCAGTGACAATGAAAATGC	CCGAGTTCGAATTGCTTGTA	(ATTTTT)5
SWU11437	Chr02	AAGCTGGTTGACCCGTAAAT	GCTACGAATTGGTTCAACTGTG	(TATTTT)5
SWU11438	Chr02	ACACCATTCCACATCGACAT	CGCTAAAATCCATCTTCGGT	(AT)19
SWU11439	Chr02	CGAACCTAGGGATGAAATTG	CGACACTTTCTCTTTTCCTCG	(TGAAT)4
SWU11440	Chr02	TGGCTTGAGTTGGTATAGTTGG	ACCCAAACTTGTCTTCCACC	(AT)10
SWU11441	Chr02	CCCTACTTTTGCTTTGCATC	GTTTTGGTCTTTGGGTCCAT	(TA)12
SWU11442	Chr02	CCTTTCGCCATTAGAACTCA	ACAGTGGTTTCAGGACCACA	(AAATA)4
SWU11443	Chr02	TGTGTTTTAAAGGGTCACGG	GCCTTCGAGCTACCCATACA	(TATG)11
SWU11444	Chr02	TAGTGGATCGATTTTGGTGG	ACGGGAAATGTGGAAAAGAG	(TTTAT)4
SWU11445	Chr02	AAAGCCAATACCCAACATCC	GACAAGTTTGCCTTCATCCA	(AACAA)4
SWU11446	Chr02	TGGTGGCACAATGCTAAGTT	CCATGAGATACCCTTTCTGCT	(CAAAAG)4
SWU11447	Chr02	TTGCTCCTGCAAAATAGCAC	TGGGAGGTAACCCACATTTT	(AAAT)7
SWU11448	Chr02	GGCACTCGTTTCCTTAAAGC	ACGGCAACTCTTTCTTCGTC	(AAAT)5
SWU11449	Chr02	GATAGGGAAAGACGCCGTAG	CAGTCAAAGTACCTGCTCCG	(GAGACC)6
SWU11450	Chr02	GGTGTGTATCGGATAGGGGT	AACTTTAAGCCCAATGGGTG	(TATGA)5
SWU11451	Chr02	GATTAGGGTACACACAACGGC	CACAAAAAGGAACTGCCTGA	(TTG)10
SWU11452	Chr02	AGGGGTCACAGTGGACAAA	GGCTTTGACTGAACAGATTCC	(TA)13
SWU11453	Chr02	GCCGAGGACTATTGCCTTAAT	TTGTAGAGGATCCATGTTCACC	(TTTTA)4
SWU11454	Chr02	TGGGCTCATGTCTGAACATT	TAGCAGCGTCACTCATGACA	(CATT)5
SWU11455	Chr02	GATCTTCTTCCTCCGCTCC	GACCATCCCGATTCCACTAC	(AAG)9
SWU11456	Chr02	CCACCTACCTGGATTGTTCC	GGATGCCTCTGAATACGTGA	(TC)10
SWU11457	Chr02	CTGGAAGTACGGATATTCACCA	CTTTTGACTTTGTCTCCCAG	(ATTA)5
SWU11458	Chr02	TTTTCCCTTCTTTCCCTTCC	TCCCGTGACTTATGTTTTGG	(TCT)12
SWU11459	Chr02	CCTTTCCCCCTTTTCTTTTC	GGTTTTGAGGTTCAATGCCT	(TA)11
SWU11460	Chr02	AAACAACACTGCAACATCGC	TTCGCTCCTTTGTCATTGAG	(AC)10
SWU11461	Chr02	TCAATGACAAAGGAGCGAAG	TTGGGAGTTAGGATTCCGAG	(ATAAA)5
SWU11462	Chr02	CAGCTCGATTAACATCGGAA	CTCGTGCACCCTTCGTAGTA	(AT)12
SWU11463	Chr02	CATTCCTAACCCACCACAAA	GTCCAAGGTTGGAATCAACA	(TTA)8
SWU11464	Chr02	CCCCCTCTCTCTTAATCATTC	TTGTGCCAACCAGTATAGCC	(TA)11
SWU11465	Chr02	ACCCATTTTTGCAACTCCTC	CCAACACACACCAATTCCAT	(AAAAG)4
SWU11466	Chr02	CGAGATCGATAGTCACAAAGC	AGAACAAGACTCCTGCCTGC	(A)23
SWU11467	Chr02	GCATGGAGGTTGCCATTT	GGAGTCATCAAAATGGTTGG	(TA)13
SWU11468	Chr02	ATGCAGGGACCTCTTGTAGG	GGAATGCATCTTTGCGATCT	(ATGA)5
SWU11469	Chr02	CTTCCCCCACTCCCTTTTAT	ATCCTCCCCAGAACAGATTG	(CT)12
SWU11470	Chr02	TTGGTCGTGCACTTCTTCTC	TGGCCATGGGATAAGTAACA	(TTA)7
SWU11471	Chr02	CCGTAACCCTGTTTTGGTGT	TGAGCAGCACTGAGTAAAGGTT	(TACA)12
SWU11472	Chr02	AAAAGAGACTTCGAGGGTAGTG	ACGACAGTGCAAAATGTGG	(TTCTT)4
SWU11473	Chr02	CGCTTAAATGGATGGATGTG	GTGCAATGTTGGATGAGGAC	(AT)16
SWU11474	Chr02	TTGCACTCAGTCGTTCCTTC	ACTTCACTCACAGCTTCCCC	(TA)16
SWU11475	Chr02	TGCCAATTTGTGTCTGTGTG	AATAGACACGTGTGTGTGCG	(GT)10
SWU11476	Chr02	GAGGTCGGTTTAGGGGTTACTA	AACTATCCTGGCCCTAACCC	(TA)12
SWU11477	Chr02	TCATTGGCGCCTCTCTATAA	CGAGTCAAAATACGGTCAAC	(ACCCG)4
SWU11478	Chr02	TGTAATTCTTGGGAGAGCCA	CGCTTTGACTTTTGGGGTT	(TA)10
SWU11479	Chr02	AGGGACAAAGTGACAGGACC	GCACCACCCTCTTCTTCTTC	(AGA)13
SWU11480	Chr02	TTCTCTTTTTCCTGTGCCTC	AGATTCGGCTGAAGGAGAAG	(CTT)9
SWU11481	Chr02	TCTGTTCCTTGTTGCCTCTG	ACTAAATCGGAAATCGGCAG	(TTTCT)4
SWU11482	Chr02	CCTCTCTATATGTCGAAGGCG	TTGTCATGTCAGGTTCGGTT	(AGA)23
SWU11483	Chr02	GCCGAATGTGGTAGGAGTTT	CTGAACACACACCTTGCTCC	(TCTT)7
SWU11484	Chr02	GGTCGTAAATGCCGAACTCT	CGCATACGATTTCTGTCGAT	(GAAAGT)4
SWU11485	Chr02	CAGCAATCTGTCCAAAGGTG	CCACAGGACTCTGTGATTGC	(GAAAAG)5
SWU11486	Chr02	AATGCTTGACCGAATCCACT	TCTGACGACTCCCACGATAA	(ATAAAC)5
SWU11487	Chr02	AAGGAAGAAGACGGTGATGG	AGTGGATGAGTTGAATAGGAGG	(AT)11
SWU11488	Chr02	TCATACAAGCCCATCATCGT	CATTTGTTCGCCACATAGGA	(TA)10
SWU11489	Chr02	ATGGGTACAAGGACCCAAAA	ACGAATAGGGGTGAGCATTT	(ATTCG)4
SWU11490	Chr02	GCCCAGTGTGTGTTTAGACC	GGGGGTAGGAAATGATTTGA	(ATCAT)4
SWU11491	Chr02	ACTTACCGGTCCTTCCCTTT	TAGCTTGTGTGAGCAGACCC	(TTCCTT)4
SWU11492	Chr02	GAATGCTCAATTGGAGTTGC	TGGCACCTGTATTGTTGGTC	(AGAAA)4
SWU11493	Chr02	TTCATCACCCCATGTAGAGC	CTGTGGACTATGGAGACCGT	(CA)10
SWU11494	Chr02	TTCAAACGGGGTTCGATAGT	CCAGGTAAGTTCGTATGAGCA	(AT)11
SWU11495	Chr02	CCGGCCCGAATATAATAAGT	AGAATTTTTCCCAGGCTCG	(CGGGC)4
SWU11496	Chr02	TGTTGTCCCAAAACCACAGT	TGTGGAACCTATGATGCGAT	(AT)11
SWU11497	Chr02	GGCCATCACTATCGCTCAC	CCTAACAATCAAGTTGGGCA	(TA)11
SWU11498	Chr02	AAGCTGGGAAGGACCTTATG	GGATTTTCACATTGGCCTCT	(AAAAG)4
SWU11499	Chr02	AGCTGAGGTGAGTTCCCAAT	CATCACCTCTCCCAAAGGAT	(TATG)14
SWU11500	Chr02	CTGTGCGGTTCATTTTTCTC	GCAGCAGTGTATACGTGTATGAG	(TCCTTC)4
SWU11501	Chr02	TGGCCAGACACTCCTAACTG	GACTCATAAGGATTTTCCCC	(TTA)15
SWU11502	Chr02	TGTGTTGTTCCCATTCACCT	CTGCCCCATCTTTTGAAACT	(TAAT)5
SWU11503	Chr02	GAGAGCATGGGGGATTAAAA	TGGGTCAAACCACGACTTTA	(ATC)7
SWU11504	Chr02	GCTGCAATGCAAGTGAGAGT	CTCCATTAACGCAACACACC	(TAT)13
SWU11505	Chr02	CCTAATCGAGTTAATGTCACGG	CGTGAGCCGAATTTAGGATT	(TAT)15
SWU11506	Chr02	AGAAAATGAGGGCTGTCCAC	AACAATTCACCGCCTCTTCT	(ATT)11
SWU11507	Chr02	TGTCCACCCTGCAATTCTTA	TTACAAATCAAGCCGTCAGC	(TA)11
SWU11508	Chr02	AAAATCCAGCTGTCGACCTT	TAAACGCCAAAATGACCCC	(CAT)17
SWU11509	Chr02	GAGAGAGGGAGGGAGGGAC	CCAACCAACAATAGACCGTG	(GA)14
SWU11510	Chr02	TTACGATGGGTGATAGTGGT	TCGAATCGAGTGAGATGGAA	(ATTCG)4
SWU11511	Chr02	GACCTAAGAGTCGGGCTGAA	GCGTATATATTGGCCCCATC	(GGCCC)4
SWU11512	Chr02	GAAATTAGAACCGGGTTGAG	TAGCATGAGGGACTTTTGGG	(ATTT)5
SWU11513	Chr02	CATGGTGAGACAGATCCGAA	AGAGCAAGGAGCAATTGGAA	(TATTT)5
SWU11514	Chr02	ACGACTTTACCACTGAACCA	ATGATTTGACATGACGGGTG	(TTA)12
SWU11515	Chr02	TTACGTATTGGAGGGGAAGG	CCCTTTGCTTTGCTTTCTTC	(AG)14
SWU11516	Chr02	CCCTTGTACGTGAAAAACTTGG	TCCTTGCCTAACTAGTCCCA	(TTTTAG)5
SWU11517	Chr02	AAATCCCAGCAACAGTCACTC	CTCCGCAATATTGTCCATTG	(A)20
SWU11518	Chr02	AGAAGAGGAGATGGGGGTTT	TCTGATCATCCTCACGCTTC	(GAG)10
SWU11519	Chr02	TAGTCACTAATTCGGCCACG	TTTCGTGTGGAAGGTATGGA	(AC)11
SWU11520	Chr02	GGTCCAAGTCGGTTCAAAAT	CCCCCACGTAAATGGATAAT	(ATAAAA)4
SWU11521	Chr02	GTGTGATACTGACGCATCCC	AGCTCATGATCCTCAAAGCC	(TC)10
SWU11522	Chr02	TTGATCCATCTTCCACCTTC	TCGACACAAGAGGATTCAGA	(TTTA)5
SWU11523	Chr02	TCGATGGACATAACCGAAGA	CCTTGGAGATTGGAAAGACA	(AACCTC)5
SWU11524	Chr02	CCTTGGCTTCTTTGTTTGGT	AAGACAACAACCCGTGCATA	(TTTTA)4
SWU11525	Chr02	GTTGGCCGGATAATGAAGAC	ATCGACGAACGAGATTAGCC	(AGATT)6
SWU11526	Chr02	TCAGTCTAGGTGAGTTCGTTTG	CTCTATCTCGCGTTCAACCA	(AT)13
SWU11527	Chr02	CTCGATCTCCAACCCAAAAT	CGATCAGAAGTTTGGTGAGC	(TTA)9
SWU11528	Chr02	GTTGCGATGTCAGGTTTGAT	GAAGAGAGTGAGGATCCCAAA	(TCT)8
SWU11529	Chr02	TAGTGTGTTTGTAGGCACGG	CGGGTGAGGCAGAAGTTATC	(GA)10
SWU11530	Chr02	AGCGGAGTACTGAGGTGGAT	ACAAATTACGCAACCCCTTC	(CTGGCT)4
SWU11531	Chr02	CTCCCTATGAGCCACATTCA	GTCTATCTCAGAGGCGCCAA	(ACCCG)4
SWU11532	Chr02	TTGAGGTACCTTTGATGGCA	AACAAGCCATTTCCAACTCC	(AT)12
SWU11533	Chr02	ATTATTTTACGTCCGCAGGC	TGTACATTAAAGGGGTGGGG	(CCCCAC)4
SWU11534	Chr02	ATGGATTTCCCAAAAGGGAG	GGGCTTCAAAACAGTCCAAA	(AAATGG)4
SWU11535	Chr02	GCAGAGGCAACAAAACAAGA	ACTCCCAGTCCAACAACAAA	(TTAT)5
SWU11536	Chr02	CAGTCTAGGTAAGTTCGTACGGT	CGCATTCAATCCAAACAGAG	(AT)11
SWU11537	Chr02	AAGAAGGCTCTTTCCTCTCA	ACTTCACTCTTGGTTTGCCC	(A)24
SWU11538	Chr02	CAATAACGGCATCGAGCTAA	CGTTGCTCAACGGTTTTCT	(TAT)7
SWU11539	Chr02	AGGCGTATGTCTCAGTCGTG	AACCTTGTGTCTTAGGCCGT	(CACGGG)4
SWU11540	Chr02	GTCCAGGTAAGTTCATACGGTT	CCAAACCCTCGTAATACACG	(TA)11
SWU11541	Chr02	TTGCTTAATCGGGTCGATCT	TTGGCTTGTGTCATGCTGTA	(AT)13
SWU11542	Chr02	TGGAAACAGCGACAACAAAC	TGTGGATAGCTTTGGAGCAG	(AT)14
SWU11543	Chr02	CAACATTAGAGGTGCTCATGG	TACCCATATTTCGGGCCTAT	(CGGCC)4
SWU11544	Chr02	CATTCGTTTGTGGATGGCTA	AATGTGGGCCTGAGATTTTG	(GGGCC)4
SWU11545	Chr02	GAATGCATCCATATTCGCC	TCTATTCCGTCTCAACTCACCT	(AT)11
SWU11546	Chr02	CAGCACATTGTACACTTCGG	GAGGTAAAGGCAGGCTTCTG	(CATA)5
SWU11547	Chr02	GGGGTTAATGGTTAGGGGTT	GGATGTTCGATGTGGAATGA	(AAAAAT)4
SWU11548	Chr02	GCCAATGCCTGATTATTCTACC	TCACCTCACCTCTCATTTCAG	(AATTT)4
SWU11549	Chr02	TTGGAGACTGGAAACACACC	AGTTTGGCCTAGTGGGACTG	(TC)11
SWU11550	Chr02	CGGTGCAATTGTCAATCCTA	AGTATGAGTGGCACAGCCAG	(GAAAAA)6
SWU11551	Chr02	TCTGCTCGATTTTAGGGTCC	GCCGGAGACTGTTGCTTTA	(AAAT)8
SWU11552	Chr02	TCTCAAGAGCTTGAAGGGGT	GCAAAATGTGCAACAAGGTC	(GAT)7
SWU11553	Chr02	CGAGTCAGGTATGGGGAGTT	ACGACAATGACGATGACGAT	(TCA)16
SWU11554	Chr02	CAGTCGTGCCCAAGAAAAAT	ATCGAGATAACCGGAGGTTG	(AAATTG)4
SWU11555	Chr02	GAAACCACCCAAAGGAAAAG	TGGGCTTTTGTCACTATTGC	(CT)11
SWU11556	Chr02	CGTCAATCATTGGACTGGGT	GGGCCAACATGGTTCTACTT	(TTTTG)4
SWU11557	Chr02	ATTTGGGGATTGAGAGGATG	CGGCTTGATTCCTGTAGCAT	(AT)12
SWU11558	Chr02	TCAGAAGCACTCAAATCCGA	GTCAGGTAAGTTCATATGGCTG	(AT)10
SWU11559	Chr02	CGTGTTGTTGTAGTGCGCTT	CCACAAAACACTCTCCCTCTC	(AAAG)5
SWU11560	Chr02	GCAGCGGTAACCCATTAACT	TGTCATTAAGGCAGCAAAGG	(AT)12
SWU11561	Chr02	TGATATATGGAGGAAGTGTGGG	TATTAGGCGGTTCATTGACG	(AT)11
SWU11562	Chr02	AAGGTAGAGGTTATTGGGCG	GAAGACTCACCACCCTCCTT	(TTTA)5
SWU11563	Chr02	TTGACTCTTCTCTCCCTCTGC	CGACAACGGAACAGGATATG	(TCT)22
SWU11564	Chr02	AAGCCACTACCATCTGCTTCT	CCCTACCGAAGGCTACACAA	(ATGAT)5
SWU11565	Chr02	CCCTTAATTCCACTTCCCAG	GAAGAGAAGCATCAATGGCA	(CCCTTT)4
SWU11566	Chr02	ATTTTTGACCCCTCCAACCT	GGCCAAATTGACCCTCTTAT	(ATTTTT)4
SWU11567	Chr02	TCGCCCCATTTGTGTATCTA	ATGTACTGCTGGGAAGCACC	(CAC)11-(ATT)8
SWU11568	Chr02	TGACGACGATGATGATGATG	GCATCCAGTAGTAGCTTTTAGC	(GAA)7
SWU11569	Chr02	TCCCTAAGCCTAAAACTTGC	AGCAGGCCAGAAAGAGAGAG	(AT)27
SWU11570	Chr02	GTGGCATCTCAATCACAACC	TGTGGCTTGAGACAGATTCA	(AC)11
SWU11571	Chr02	GCTTGAGCTTGCTGAGGTAA	TGAAAGCAAACGTAACCTGC	(CT)15
SWU11572	Chr02	ACGCGAAGTGAGATGACAAC	AGGTTGAGTAACTGGGTGGG	(TTTTAT)4
SWU11573	Chr02	GGAATTCCATCTCACTCGAC	AACCATGGATCCCTATCGAA	(TTCGA)4
SWU11574	Chr02	TTCGCTTTTCTGGTGGTATG	GGTTGGTTGCTTGCCTATTT	(AT)18
SWU11575	Chr02	GCCTCATTTTATGGAGGGTG	ATTTCCTTCCCTTCTCCCAT	(TTTTC)4
SWU11576	Chr02	CAGATGACTTTTTGCCCAAC	CTGCAAGTACCTATCCTTTCAC	(AG)13
SWU11577	Chr02	CGCCGGATGTTATAAGTGTG	CCTCCTCAAAATTAGCGACC	(GGCGGA)4
SWU11578	Chr02	GAGTTAGATCTTTGGACGTGAC	AACGTGAATTGCCACAGAGT	(TA)13
SWU11579	Chr02	GTGAGTGGACAGCAATGGTC	CAAGCTTTGTAAGTGCCGAA	(TA)10
SWU11580	Chr02	GTCAAAGAAAAGCCGAATGG	AATGCTTGCACTCTTTCCCT	(AGAAA)4
SWU11581	Chr02	ATGGTCCCCAATTCACACTT	CCTTCCCTCCCTCTTCTTCT	(AGA)8
SWU11582	Chr02	GATGATTTCCTCGTCTACCAGT	CGTGATAGATTTGAGGCCAA	(ATC)7
SWU11583	Chr02	CGATGGCTTTCAAGATGGTA	CTCATCAGTGACCCACATCC	(TTTTC)5
SWU11584	Chr02	CCAAACTCAAAATGCAGCAC	TGGCATGCTACCACTTCAAT	(TA)10
SWU11585	Chr02	GGATGAACCTGAAATGGGTT	TGGGAGTTTGAGACCTTGTG	(TA)20
SWU11586	Chr02	GAAATATCCCCGTTTGGAGA	CACTATTGCCACAAGAATGC	(AT)22
SWU11587	Chr02	TGGATCAGGCATGTAGAAGA	CCTTCCACCAACATTACTGTCA	(TA)10
SWU11588	Chr02	ATGAGGTGGCATAACATGGA	GGAGCTCTCCCATGTCTGTT	(TAAAA)5
SWU11589	Chr02	CCACTTAAGCTGGCTAATTCTC	CGCCTTCCCATGAAGATTAT	(TA)18
SWU11590	Chr02	GCTACCATCTTCCCCTTTGA	GCAAGTCCTTGAGCTCCTTT	(AT)21
SWU11591	Chr02	GATGGAGCAGATCATCAAGC	TCTAAAAACAGAGGGGGCTG	(TTTG)5
SWU11592	Chr02	GACATATTGCATGGGTCACA	GTTGCACATCTCATGAAGGC	(TGA)9
SWU11593	Chr02	CAGGCTATGGCATCTCTTGT	ACATGTTGGTCGAAATGACG	(CAC)10
SWU11594	Chr02	TACTTCATTCCCGTTTCACG	AATGTAATCTGGGCTTTGGG	(AATA)5
SWU11595	Chr02	AAGGTTACGGAGCATTACCG	AGGTCTCAAGGGATCGATTT	(CATA)5
SWU11596	Chr02	CATTTTGACCGACGTACCAC	CAATGAACGTGATTGAGAGG	(AAT)9
SWU11597	Chr02	TTTTCCTCATCCTCCACTCC	TGACTACCATTCCAGGGACA	(AT)13
SWU11598	Chr02	CGACATTGACCAACGCTAAT	CCATTGCCTAACTGCAAAGA	(AT)20
SWU11599	Chr02	GCCCCTTTCGTTTTTCTGT	CCACTTCGGTTTATGCTTGA	(CCAAA)4
SWU11600	Chr02	TGTAAGAGAAGAGCAGCAGCA	ATCTCTTTGTGGTGATGGCA	(CAACAC)5
SWU11601	Chr02	TCCACCAGACACCATCCTAA	CTTAGTGTGCATTGCTTGGA	(CT)14
SWU11602	Chr02	CGCCTTATTATGTGGGTTCA	ACACGCGCAGTTAAACAAAC	(AAT)7
SWU11603	Chr02	CTGCCATGGAAATGAAGTGT	GTGCCTTTGTGGAAATTGTG	(AT)14
SWU11604	Chr02	CCAATTGAGCTTGGAACCTT	GAAACAGAGAGCAAAACGGG	(TTTC)6
SWU11605	Chr02	CTGTATTTGGTCTATCCGGAAC	CCGAGTCTAGGGACAAAATCA	(ATTCA)5
SWU11606	Chr02	GGCCCATGTATTTGGACTGT	TTGCTTCATTCCCGTTACAC	(TTTAT)4
SWU11607	Chr02	TGGACGCACTTTCACTTTCT	AGTGCTATCGCATCATCGTC	(TTTGTG)5
SWU11608	Chr02	AGCACAAACACAGTTGCCAT	TGCTCATTGCTAACTCGACC	(AT)10
SWU11609	Chr02	ATGGATGTGAGCAAGTTTCC	GATATCCTGCACTGCCACAC	(AT)12
SWU11610	Chr02	TTCACAAGTTAGTTTGGGCG	GACAACGACAAAATCATCCC	(TA)15
SWU11611	Chr02	GAACAGGTAGAACACGAGTCTGA	CCACACATTTCATGCCCTAT	(TTTTTC)4
SWU11612	Chr02	TGGCAGAAAATGTGTAGGAG	TCCCTCCACCTCTCTCAAAC	(TA)21
SWU11613	Chr02	CGGGCCCAGTTTACAAATAA	TGGAGGCTGTTAGGGTTTATG	(TAACCC)4
SWU11614	Chr02	TTGTTCACGCGTATGACTCC	CCTTCTTACAACACCCAATCAC	(TA)10
SWU11615	Chr02	ACCGCTTATTGATGGACACA	GATGAGCTGTTTTCTGCCAA	(GAA)7
SWU11616	Chr02	TCTAAGGGAATTCGAGCCAT	AGGAAGGGTCAAGGAAGGAT	(AT)12
SWU11617	Chr02	GTTAATTTGCCATCCAACCC	GGCCTTTTGCTTAATGCTTG	(TA)17
SWU11618	Chr02	GCCAACTGGTGTTCACAAAA	ATGGACCCAACCATGAATCT	(AT)10
SWU11619	Chr02	GGAACTTCAACTGAAGCAAG	CTCCACTCCCATTCTCTTTTCT	(G)22
SWU11620	Chr02	GGAAATGGGAAAGGTAAGCA	TGGGTAAAAATATAGGCCCG	(CCGGG)4
SWU11621	Chr02	AAACACCAGCATACCTGCCT	CTTGTGCTTCTCAGCGGTAA	(ACAT)5-(GA)14
SWU11622	Chr02	GTGCCAAGATTTGATGGTTG	CGATAGCTGCCATGATTTTG	(AACTA)4
SWU11623	Chr02	CAATTTTCTCTCTTGGTGGC	TTCATGCATGTCTCCAACG	(TTTC)5
SWU11624	Chr02	CAGCTGAGAAATCCCATCAA	CCTCCTCTCCTCCTCTCCTC	(AG)24-(GGAG)5-(GA)10
SWU11625	Chr02	GGAGGAGAGAGAGGAGGAGAG	AGCAAGAGCTTCCCTTGTGT	(GA)15
SWU11626	Chr02	TCCAACTACTGATTGTCCGC	TTGGCATCTCTGATCAAACC	(TTTTC)4
SWU11627	Chr02	CCAACTAATGATTGTCTGCC	CTTTGGCATCTCTGATCATACC	(TTC)8
SWU11628	Chr02	AAGCGTGTATTTGACAGGCA	AACAGCTTGTGGAATGTGGA	(ATAG)5
SWU11629	Chr02	CACTCCCTATCCTAAGGCCA	AATCCCTTCACAACTGCCTC	(TTTC)7
SWU11630	Chr02	TCTCTTTTTGGGACCGTTTC	CCTTTTTCAAGACACCAGCA	(TG)11
SWU11631	Chr02	TAAAGGCCCAATTCTATCCG	AGGTGTTTGGGACATTAGGG	(CAAAC)4
SWU11632	Chr02	CCTATGATGTGAACATCCCTGA	CACTTGGTCGCATTGTTTTC	(ATATAC)12
SWU11633	Chr02	ACCACAAGCTCTTAAGCCCA	AACAACCTTGTGCTCTACCATC	(AGA)8
SWU11634	Chr02	CTTGTCCATGCATTGCCTT	CAACGGAAAGGTCTTCCTAA	(TAAA)5-(TAAA)5
SWU11635	Chr02	GGGCTTCTATTTGGCTCATC	GCTCATTGAGGCTCATCGTA	(AAG)7
SWU11636	Chr02	GGCCCACTTATGAATTTTGG	CATATGGGAGGAGGCAGTTT	(AT)12
SWU11637	Chr02	CCATGTCATGCCTTCAACTT	CGATTTCTAATCTGCCTCCT	(AAAAT)4
SWU11638	Chr02	GAAGGGATCAGAAGGTGGAA	TCGCGTCTAATCTCAAAACG	(CGG)7
SWU11639	Chr02	GTTGGGTTTGTTTTGTGCAG	AATGGCACCTACTTGGAACC	(AT)10
SWU11640	Chr02	GCCTGGCCCATATTTGATTA	GGCCTCGGGTAAGACTTTTT	(TAAAAA)4
SWU11641	Chr02	CTAAAGCCAATCAAGCGACA	AGCTTCTTTGCCTTTTGAGC	(CCCAAT)4
SWU11642	Chr02	GCTCCTTAGCATGCAACACA	TTTTCAACCCAGCAACAGG	(TTTAT)4
SWU11643	Chr02	ACTTGACCGTCGGATGACTT	AGTGCCAACTTTCACCAACA	(GAG)7
SWU11644	Chr02	AAAAATCGTCCAGTTAGCCG	GTTTCCACAATAGCACGTCG	(AGA)7
SWU11645	Chr02	CTCGACAATGGTAGGCTTGA	TAAGTGTTTTGGGTGTGTGG	(CACACC)4
SWU11646	Chr02	GACACTCAAGCACGAAGGAA	CTTGTCATGCCTCAAACACC	(AGATGG)4
SWU11647	Chr02	GCATCACCGTGAACTCAAAC	AAACGTACTTTCAGGCTCCC	(CAAACA)5
SWU11648	Chr02	AAACTCCAACACTCTCTTCCTC	GGCAGCTATGAACTGTGTCTG	(TC)18
SWU11649	Chr02	CCCTAGTTTCTCCTTTCTCCT	ATGAGGCGACATAAGGATG	(TAATA)6
SWU11650	Chr02	TGTTGGTCCAAGGGAAAGTT	TTGTAGTGCACGAAAAAGGG	(TTA)10
SWU11651	Chr02	CCTGAAGGTGCTGAAGTGAA	GCAGAAGAAGAAGAAGAAGCAG	(TTC)7
SWU11652	Chr02	TGACCTACACCATAGGGCAC	CCTTTTCACCACCAAACCTT	(TAG)7
SWU11653	Chr02	CCAACAGCAATGAGAAGAGG	GGATTCAGTTTCGCATCCTT	(CT)13
SWU11654	Chr02	CTCTCCCTCCTCTCTCCCTC	GAGCCCCAAAAAGGACCTA	(TC)21
SWU11655	Chr02	CCTTACGAGCACAACCTTCA	TCTGATTTGCTTAGCAGCGT	(CTT)7
SWU11656	Chr02	AAGGATGTGGGTTTGAATGC	GTTGTCAAGCAATCTCATGC	(AT)10
SWU11657	Chr02	TACCTTGAAATGGTGTTGCC	ATACTGAGCCATTGCCCTTC	(GTGA)5
SWU11658	Chr02	AGCAGATTCAAAGCGGAAGT	GGCAGTGTCCCTCGTATTTT	(AAAAT)4
SWU11659	Chr02	TTACCTAGCAAGCCACCTCC	TGTTTCTCTCTCCCCCATTT	(TTA)7
SWU11660	Chr02	CGTCTCCGGGGACTAAAATA	CCTGATGGCTTTCTTCTGGT	(ATTTT)5
SWU11661	Chr02	GTGTGGCTGCAAAACTCATT	TATGCTTTCATGGTGGAGGA	(TA)11
SWU11662	Chr02	GCATGTCTCGGGATCTTTTT	TTCCTTTCATCTACCCCCAC	(TCA)7
SWU11663	Chr02	CCGGTTACAAGTGGTATTTG	CAACCATTGGTCCGATTCTA	(TA)13
SWU11664	Chr02	TAGCGTGGCAGTCCATGTAT	GGCAACTCACGTGACATTTT	(TAA)11
SWU11665	Chr02	CATGAAATGAAGCCATCACC	CCACAACACCAAGATTGAGG	(ATC)8
SWU11666	Chr02	CTTCCATCTCTCATCACGGA	CTTCACCCCACAAATCCTCT	(ATA)7
SWU11667	Chr02	GTAACAACCCAAATTTGCCC	AATTTGGCTGGTGTTAGGCT	(ATTAA)4
SWU11668	Chr02	CTGCTCCATCTCCATCTTCA	AGGAACGGAATCAAAACCAG	(TGGTGC)4
SWU11669	Chr02	CCTCTTCTTCCCCTCAACAA	GAAGGGGCAAAAGTTGTGTT	(CTT)8
SWU11670	Chr02	GTTGGCCAATCCAAGAAGTT	CCATTGTGCCTTTGCTTATC	(AAAG)6
SWU11671	Chr02	GGCAGTGTGATGAAGAATTCAG	GGCTTCGGTCGTGTCAAA	(AT)14
SWU11672	Chr02	CAAGTCATGCACGCTTACAA	TAGATGTGATGGGGCTTGAA	(TTTAA)4
SWU11673	Chr02	CATCAGCATCTAACGGCAAT	ACCATCACACACACACACAT	(TG)22
SWU11674	Chr02	GTGACACCTGTGATATCTTGC	TGGGGAAAAGACTAGTGTGA	(CATAT)7
SWU11675	Chr02	AGCTGTGTCATGTTCCTTCTG	CATTGGCAAGGCACAACTTA	(TAT)11
SWU11676	Chr02	ACACACCTTTGAGATGCTGG	ACAGTGCCACCTCCATGATA	(A)27-(AAGA)6
SWU11677	Chr02	TGGTGTCAGCATTTGGTCTT	GTGCCACCCAAATAAACCTT	(TTAGT)4
SWU11678	Chr02	TCCGAAGAGTCTAATGCCCT	AAGAGCTGCGTCTCAAGTCA	(TGA)9
SWU11679	Chr02	GGTACCCAAAAACCCAAAAC	GGTGTTGAACAGCTTGCATT	(AGGGA)6
SWU11680	Chr02	TAGGGTTGTTTTCCCAGAGG	AACCTCCTCCGTTTCTTTCA	(GAA)7
SWU11681	Chr02	GAGGCTGGAATCTCCCATAA	CCAAGAAAACTTGCATGCCT	(TTTTA)4
SWU11682	Chr02	TCCACTACTACTACCGCCACC	GGCGCTTCTTCTTTGTCTTC	(AAG)8
SWU11683	Chr02	TGGCTTCTCTCGTAATAGTTGC	TATACGGTCTGGGGAAGAGG	(TTAATA)5
SWU11684	Chr02	TTTTCCTCCTCTCCATTTCC	CTCAAATGGACAACCTTGCT	(GT)17
SWU11685	Chr02	GGTTTCATTAGGGGGTGGTT	AAGGACATGGCACACTGAAG	(GGCATG)4
SWU11686	Chr02	CAATACACTATGACGGCGGA	AGCGAGAGAAGCAGAGGTTC	(TCTGC)5
SWU11687	Chr02	GTCTGTCCCTTCACACCCTT	TGGCTTATATTCTGCATCGC	(ATA)9
SWU11688	Chr02	CATGTTCGGATGAGATCTGG	CAGAAGCTCATTTTCACCGA	(GAA)7
SWU11689	Chr02	GAAGATGGAGGAGGAGGAAA	GGCACTTGACCATCTCACAC	(AG)10
SWU11690	Chr02	ATGTTGGGAGGAGAACAAGG	GCAGCCTCTGCACCATAATA	(TC)10
SWU11691	Chr02	TGACCCAGGGCTGAGTTAAT	TGTTGCTTCAATTCCTGACC	(GT)12
SWU11692	Chr02	AACCAAGGACCCAAGAACAG	CGCCTCTATGAGCGAAGTC	(GCTGAA)4
SWU11693	Chr02	TTGAGTAGAGCATGGGGTTT	GCAGAGCATGAGTTGGACAT	(AT)19
SWU11694	Chr02	CAATAAACCGCAATTGCCTC	GGAAGCTTGGGGACTGATAA	(AAAAG)5
SWU11695	Chr02	ACCAACCAAAGCCAAAGTTC	CTTTTTCAGTCCGATCACCC	(AAAG)14
SWU11696	Chr02	ACTTTCCTATTTATGCCGCC	TAATGACTGATCCCCTTGCC	(AT)10
SWU11697	Chr02	CAAGGTCTTTTATGAGCTGGC	CTAGACGGATAGCTCGACCC	(TA)11
SWU11698	Chr02	GCAAAGCTCTTAAGCCCAAC	GCTGTGCCATTTATGTTGCT	(AGA)17
SWU11699	Chr02	AGCGTGAAACAACTGAAAGC	CACAGATGTGCCAACTTCAC	(TG)10
SWU11700	Chr02	ACCGTCGAAATCCATCTTTC	GGTTGGAACCCAAATTTCAC	(ATG)11
SWU11701	Chr02	GAAATGAAAACCTAAGCGGG	TCTGGGGAGCATGACTTGTA	(AAT)13
SWU11702	Chr02	AGCACACTCGAACTCACGTC	GGTCCTACGGTGACAATGAA	(TTATT)4
SWU11703	Chr02	CACTTCAAAATGGATCCCG	CACCGATGATGCATGAAACT	(TA)13
SWU11704	Chr02	GAAGAAACCAGAATTCCCAG	ATGGGTCAAAACACAGTTGG	(AAG)9
SWU11705	Chr02	GCGGGTTTCTTCTTTTATCG	TTCAATCCGAGCTGTCTTTG	(AT)16
SWU11706	Chr02	CTGGGTTTTGGTTCAAGAGG	CCAAATCCATGGCAATACAG	(GA)14
SWU11707	Chr02	CTTGTTGGTCTGGTGATTGG	GGGGGATTTTTCCCTTTTAC	(TTATT)4
SWU11708	Chr02	AACAAATGGGGTTTCTCAGC	TTGGATAAGACAAAAGGGGG	(TCT)10
SWU11709	Chr02	ACACTTTGCAGAAGCGAGAA	TGACAGTCACCACGTAAGCA	(GA)13
SWU11710	Chr02	GGCCCCTTTAACTTTCATTG	TGATGCTTCACACACACCAC	(GATG)11
SWU11711	Chr02	ACATGGTTGTTCGCATGACT	ATATTAGAGTGGCAACCCGC	(AT)15
SWU11712	Chr02	CCATCACATTTCAGTTCGGT	GGGTAAATCACATTCTTGGC	(TATT)5
SWU11713	Chr02	GGTAGGAGAGAAGGGTTAGGG	GCAAGAAAGCTGCTCAACTG	(TG)18-(AG)18
SWU11714	Chr02	CCCGGTACAAGTCCTATTCG	TGATGGATTCCAAGTTGAGC	(TA)14
SWU11715	Chr02	TGTGTTTTTCCACTCCCTGA	GCCATTTTCGAAGGTATCTG	(AAAT)6
SWU11716	Chr02	CCCTTGAGCTTCAACCATTT	AAGCCTGGTGAAACCAGTTC	(TCT)7
SWU11717	Chr02	CCCAAGACCTCTCAAACACA	GGCCAATTAACCTATACATGCC	(TA)11
SWU11718	Chr02	TGACCTACTCAAAAAGCGCA	GCAAAATGCAATCCGTCTTC	(TTTATA)5
SWU11719	Chr02	CACCGTCCACTCAAATTCAC	GATATCTGTTGGGGGTTTGG	(TAT)10-(TAT)14
SWU11720	Chr02	CGGTTCATACGGTGGAAGTA	CAAAGTTGAGGATTGGAGCA	(TTTCT)4
SWU11721	Chr02	CTTAAGAGATCCCTGGAGCG	ATGTTCTTCAAAACCCTGCC	(AT)10
SWU11722	Chr02	GATCTCGCTTGGTTGGTCTT	GGTGGCTTAAGGTGTTGGTT	(TCG)7
SWU11723	Chr02	TCGACACATACAAGCCTTTC	TTGGAATGAAAGTGGGGACT	(TA)18
SWU11724	Chr02	AGGGGAAAGCTCTGGTTTTT	ATGTCCCTATTATGCCCCAA	(GA)10
SWU11725	Chr02	CGATTTCTTATAAACCCGGC	GCCACTACACCTCCTACCGT	(AG)22
SWU11726	Chr02	CGAATTAATGCCGAGAACAG	TTCTTGACAGCAACTCAGCA	(TATG)5
SWU11727	Chr02	CATTGCTTGGCTGGTCTTAT	CCGAATACAATACACACACGC	(TGTA)8
SWU11728	Chr02	CTATAACAGCCGCACATCCA	ACGTGGCGCTAAACTAGACA	(AATA)5
SWU11729	Chr02	CCCCAACAATATCCCAAGTC	CCTCAAATTCCCAAACCAGT	(AGA)7
SWU11730	Chr02	ATGACTCCACGTGCCAATTA	GTGGACTCCATGAAACCCTT	(ATA)7
SWU11731	Chr02	GATTTTCCGGGTACCTGTGT	ACGGAACAGAAACCACAACA	(GTT)7
SWU11732	Chr02	TGAAGTAACGTAGTGGACGGA	TCTCCTTTCTCTCCAGAGTTGA	(T)20
SWU11733	Chr02	TGGCAATAGTAGGGGTGAGA	CAAAACGACCTTCACCTATG	(AT)12
SWU11734	Chr02	AGGGACCTAGAGCACAAACAA	CATTTGGAAGTTAGCCCTTC	(ATATG)4
SWU11735	Chr02	TACCAAGAACCTCACCATGA	CGACTGGAGGTCCACATTTT	(TGA)7-(TA)10
SWU11736	Chr02	CTACGCCCCTGATGTGTAGT	TTTTTGCACCGGAACTACTG	(TATG)11
SWU11737	Chr02	GGAGATTCGAGAAACTTGCC	ACCGATTCGTTCTCCACTTC	(GAT)7
SWU11738	Chr02	TCAACCACAGACCTACTGGG	TTTGAGCTGCGTCTCTGTTC	(AT)11
SWU11739	Chr02	CAGAACAGATCGAATGAAGC	GCGTCAACTGAGTCAAGGCT	(AAT)13
SWU11740	Chr02	TCCATCAACTCCAAGAATGC	CCATGGAAGGAACCATCAAA	(ATATGT)11
SWU11741	Chr02	AATTGTTGGACCTTGGAAGC	AAATAAGCTAAACGCACCGC	(TTAT)5
SWU11742	Chr02	GATGAGCGGAACCAGATTTC	GCTTTAGCGTTAAGAGGACGA	(A)25-(AAAGAA)4
SWU11743	Chr02	GATGGGGTCATATGGCAAA	AGAAGACATCACAAAGGGGG	(AT)10
SWU11744	Chr02	GTTCGACCGAGACATTGAAG	GGTGACACACCTCCCTTTCT	(GAT)7-(TGA)8
SWU11745	Chr02	TCCATTCCTCCAAACAATCC	CGAAAGATATGATGGGGTCG	(AATTA)5
SWU11746	Chr02	CCAAAAACCAAGCCTACACA	GGGCTGGCTATGATCAGTTC	(AT)23
SWU11747	Chr02	GTTTTGATGGAGGCAGGTTT	ACAAGAAGTGAAAATGGGGG	(TC)10
SWU11748	Chr02	TCTGGTCTGGTCTCACTTGG	TTCTGGTCGTGAAACAAAGG	(TA)10
SWU11749	Chr02	ATACCACAAGTTGCAGCCAA	GTTTTTCAAATGAGACCCCC	(GAA)7
SWU11750	Chr02	ATGCAAGGGGTAGTTTGGTC	ATTGCATGTGAGGGGTATGA	(TTAT)5
SWU11751	Chr02	CCGCTCTCACCTGACATAAA	ACAATGGGATTGTGGTCCTT	(ATA)11
SWU11752	Chr02	GGGCAACACTCATCCCTTTA	TCAACAACAGAATAACCCGC	(TA)11
SWU11753	Chr02	TAGGGCAACTTCGATCCTTT	GTCCTCGAGCCTCACAAATC	(AC)10
SWU11754	Chr02	GGGACAGAGTTTAGCCTTGG	GCACCGCTATTAAACTGGGT	(GAA)8
SWU11755	Chr02	CATCAAACATTTGGTGGTGC	TCCATTTGTTGACCACTCGT	(CA)12
SWU11756	Chr02	GTCAGGTTTCTGCAAAGTGC	CTTTAATCACGCCTTTGGGT	(AAT)13
SWU11757	Chr02	CTCCTGAAAAAGTTGTCCCC	GAGGCGATTCATCCTCTGAT	(TAATAG)4
SWU11758	Chr02	AGAAGCAAAAACAGCAGCG	GGAGCTCTCCTCTCCCCTAT	(AGCAA)4
SWU11759	Chr02	AGCTGTAGCAGTGAGCTGGA	CTGCCAATGACCGACTAAAA	(TG)14
SWU11760	Chr02	GGGAGCAAAGGAAGAAAGAA	TTGAAGTCATTAGTGGGGTAGG	(TAA)7
SWU11761	Chr02	CACCACTTGGTGTGCTTCAT	GGGTTAATGTAGGTGGTGTGTT	(ATTT)5
SWU11762	Chr02	AGCTTCGATGAGTCTACCGAT	AAACGTGTTGCAGGCTGTAG	(GAAAA)4
SWU11763	Chr02	TCCGAAACATCGAAGCTACC	ACCCATCTCCATTCTTTTGC	(AAATT)4
SWU11764	Chr02	TGATGCCATGAATCACAAGG	CTAATGAGCCAATCCAACCC	(TA)12
SWU11765	Chr02	TCCGAGACACAAAATTCAGG	GGAAATTGATGCACACGATG	(TCATCC)10
SWU11766	Chr02	AAGGGGATGGATAACCACAA	TTGCTCATCAAGGTTCGTTC	(GA)10
SWU11767	Chr02	CCACGACCTATTGTGCTGAC	GAAAAAGGCACATGCTGCTA	(TA)10
SWU11768	Chr02	GGGAGGAAAGCCATTGATAA	TCATTCGGGTTTTGAGACTG	(TG)11
SWU11769	Chr02	TTGAAGAAGGGGATGACCTC	GCCACCTTAGAACACACAGC	(AT)14
SWU11770	Chr02	GATCCTTCAAACTGGCACAA	TTTGCTATCTCATTGCAGGC	(AT)11
SWU11771	Chr02	ATCTAACCCCTGGCGTAATG	TGGAGGTGTGAGTGTGTGTG	(TA)23
SWU11772	Chr02	CAGTCCTTTGGGGTTTTATC	GCCCAATCGATTTAACTGGT	(AT)13
SWU11773	Chr02	ATTGAAAGCTGGTTTAGCGG	GTAGCTTTGCATGGATGTGG	(TAAAA)4
SWU11774	Chr02	CGGCACCACAAAAGTAAATC	GAGGGAGAGAGAGGGAGAGG	(CT)10
SWU11775	Chr02	GCAATAAAGATGGGTCCGTT	AGACAAGAGCATGGGGATCT	(AG)15
SWU11776	Chr02	CAAGGCATGATTAGCTGAGA	TATATGGCTTGGGGACAACA	(AAAG)5
SWU11777	Chr02	CATCACATGAGCGACAATCA	CTGGCCTTTTCCTTGAGTTT	(AGA)10
SWU11778	Chr02	CACTGCCAATAGAACATGCC	TTATCCCCGTAGAAGTTGGG	(TCAA)5
SWU11779	Chr02	CAGATCATCTCAGGTCCAAGG	AACGTAAAACCAAACCGACC	(TAGGTT)4
SWU11780	Chr02	TTTCTCTTCCCCCAATTACC	CCCGGCTTGATGATTAAGTT	(ATTTA)5
SWU11781	Chr02	CCCCACCTCGTTTCACTAT	CTACCCCGTTCCACTTCAAT	(AT)15
SWU11782	Chr02	GGTCAAGATCATCATCCCCT	CTCCTTTACGGCTCGATCTC	(CATA)7
SWU11783	Chr02	CGACCAAAATCCCTGTTCTT	AGCCATATCCACCTTAGCAGA	(ATGT)5
SWU11784	Chr02	CGATTTTATCAAGGGAGCGT	GAGGGACGGATCCTTAAACA	(GATTG)4
SWU11785	Chr02	TTGGTTGGCTCGAAAGTTAC	CAGGTCAATGGTTGAACAGG	(TATT)5
SWU11786	Chr02	TCTTCTGCTCATCGATGGTT	GGCACACTACTTGAAAAAGGC	(TATATG)4
SWU11787	Chr02	CCACACAAAATCGTCGTCAT	CCATACATTTGGCTGTCTCG	(ATC)10
SWU11788	Chr02	AACATGGCAATGGTGGTACT	TCCCTCATTAATGCCTTCCT	(TA)13
SWU11789	Chr02	TCTCCTGAAACCCCAAATTC	AAGCCCCACAAAGAAGTCAC	(AT)12
SWU11790	Chr02	GAGTCAGGGCTCCTACTTGC	CCCAGCTTTTCAACCATGTA	(GT)11
SWU11791	Chr02	CATCACCGATAAGTAGAGCCA	CTGCTGTCAAGCGAAAATGT	(AT)11
SWU11792	Chr02	TGGCAGTAACACAACAGAGC	CAGCCATGGTTCATTAGGTG	(AC)10
SWU11793	Chr02	GAAGCTGAAAGGACCAGCTC	CTCCAATGAGTTCCTTTCGTC	(AAG)9
SWU11794	Chr02	GGGCTTATCCGCTAACAAAG	AACGTGGCTTGCTTTCTTTC	(ACC)9
SWU11795	Chr02	CCTCTGCGGTACAGACCATA	GGTGGAATATGGGGATCCTA	(TTTG)5
SWU11796	Chr02	TCACCAAGCAGCAATTTAGC	AAAGCTCCACGATTTCAGGT	(ACAT)10
SWU11797	Chr02	AGGGTCCTCTTGAACCCTAA	TGGTTGTAGCCTCTCTACCTTT	(TAT)7
SWU11798	Chr02	AAACCTAAAGTGGTGTGTCGG	TCCATGTCCTCAATCCTCAA	(AT)12
SWU11799	Chr02	CCACCTTTTCGGGTTTCTAA	CTGGTTTTGCCCCTAAAGTT	(TA)12
SWU11800	Chr02	GGCTTAAAGCAATGGAAGTACG	GAAGGGAAAGTAAACGACGG	(TTGGC)4
SWU11801	Chr02	GAATCTCTTGTCTGCCCTCC	GCATGGTTGTCCATACAGGT	(GAT)9
SWU11802	Chr02	GCTCATCAATCTTGCCTGAA	ACCAAGGAATGGTCGAGTTC	(TA)10
SWU11803	Chr02	GTAGAGATACGCCGATGCAA	ATGAACAACTTTGCCTTCCC	(AT)18
SWU11804	Chr02	AGTGGGAAATAGAGGTGCTCA	TCGGGCCTATATTTTTACCC	(CGGCC)4
SWU11805	Chr02	CACCCAACAATGTGAACTCC	GAGTTTTTGACCCTTTCCCA	(AT)16
SWU11806	Chr02	TCAACGAAAGAGTGTCGAGC	CAACTTGGAGGCTGAGAACA	(AT)11
SWU11807	Chr02	ATTAGGACCTACGGTCCACG	CCATTCGTGAAACACTTACG	(AT)14-(GT)16
SWU11808	Chr02	CGCCATCTTCACTATTCTTCC	CCATGGCGAATTTCCTTACT	(TCT)7
SWU11809	Chr02	GTGGAGGTGGCTATGGAGTT	CCTCCTCTCACACACGTAACA	(TGTA)12
SWU11810	Chr02	CAAGACCAATCAATCAAGGC	CGTCGTTACCTTTGACTACCA	(AT)18
SWU11811	Chr02	GTTACCCCAGGAAGCGTCT	CCCATGCTGCAAGGATATAG	(TGA)8
SWU11812	Chr02	CCACAAGATGCCTATGATCG	TGATGATTCAGGCCAAGGTA	(TATACA)4
SWU11813	Chr02	CTCTTGGGATTGGGACAAGT	GGAAGAAATCACATGACTGG	(AT)17
SWU11814	Chr02	ATTTGCCAAGTTGCAAGAGG	TGACTCGACCCAAATTCGAT	(AT)16
SWU11815	Chr02	AGGAGACAGGGATAACGGGT	TTCTACGCGCTGAATTGAAG	(GA)13
SWU11816	Chr02	GCCTCTGGCTAATCTCGACT	ATTCTTGTTGAGGAGGGTCG	(CTTAGC)5
SWU11817	Chr02	TTCTGCGGAGACTAGGATGT	GTTGGTGAAGCTCAACTGGA	(TA)14
SWU11818	Chr02	TACGACGGTAGGAGGGAGAT	CCTATGGAAGCCTGAAAGTAGA	(TA)10
SWU11819	Chr02	CAAAAAGGACAAGTCAGGAG	ATTACCCATCAGCAAGGAGG	(TCA)7
SWU11820	Chr02	TCGAAGTGAAGAACAGCAGC	TGATCAGACCAGTCACCCTT	(ATCCAG)4
SWU11821	Chr03	CTGCATTCATCCAAAGTTGC	TGTTTGTTCTTCATTCCCCC	(AT)10
SWU11822	Chr03	CAAATGCACCTAGCTACCCA	GAGTGTGTGCATGCATGTGT	(AC)15
SWU11823	Chr03	AGAAGTAGCTGCCGAAATGG	GAAGGGTTACAACCGCTGAT	(T)18
SWU11824	Chr03	CACAAATCTTGCCTCAACCT	CATTTGTAGAACACCGCACA	(ATA)17
SWU11825	Chr03	GCCAAATCAAAGGGAACTGT	TATGTGGAGAACGATGAGCC	(CTAT)8
SWU11826	Chr03	GTTTTAATGGCTCCCATCCA	AGCGCTACCATTTTTCATCC	(GAGGGG)4
SWU11827	Chr03	AAAGGGTGTTCGGGTTTTC	AGCAAACAAACCCATCACTG	(TA)9
SWU11828	Chr03	TGAGTCATGGTTGCTATGCC	GTTCAGACCGACGGACAAC	(GAA)6
SWU11829	Chr03	GCCTTGGATCCACATTCCTA	CCACCTCAAACAATGTCCAG	(TAGC)6
SWU11830	Chr03	GTTCGTTGTGTTTACCCCCT	GAACGCATACACACACACACA	(TC)9
SWU11831	Chr03	TGTGTGTGTGTGTATGCGTTC	TTGCTTGTTTTAGTGGAGGG	(CT)10
SWU11832	Chr03	CCACTCGGAGATCCTTGAAT	CGGACTTGGTTGAGGAATTT	(TTGTC)4
SWU11833	Chr03	CTCATTGATTGCTCCCCTG	GTCCACACTAGACAAAGCAACA	(CTTTT)5
SWU11834	Chr03	TGCTGATGCCTATCTATCGC	TGTTCCGTGGCATGAATACT	(TATG)4
SWU11835	Chr03	AACAGCGGCACTTGTTACTG	TATTCCCAGTGGTCCTTTCC	(TTTG)6
SWU11836	Chr03	CTTGAGGCCTCCAAAATCTC	GCAGTGGCTTCTTCCTCTTC	(GGTGAA)5
SWU11837	Chr03	GAAATTTTGGGCACTTAGGG	CCAGAGGTGTTGAACTGCTG	(TC)9
SWU11838	Chr03	AGCTATTGAGATCCTCCCCA	TCATCGGACCTAATTCCAGTC	(TTC)6-(TTTC)9
SWU11839	Chr03	GACCTCCATCCCATTCATTT	ACCCAAGCTTTATCAGCCAC	(TTTA)4
SWU11840	Chr03	GGGGAAGTGTGTTGTTAATGG	CAGTCTCGGACCATGGTTTT	(ATT)12
SWU11841	Chr03	GGGGCCATTCTAAAAGCATA	ATCAAAAGCCTTGTATGGGG	(AC)10
SWU11842	Chr03	CTCTCTGCATGCGATTGTTT	CTGTTGGAGCAAAGAACCTG	(TTGT)4
SWU11843	Chr03	TCAGACCGAACATAAATCGG	GGAAAGGAGACCGATGAAGA	(TTGT)4
SWU11844	Chr03	TGTTTGCTCCCCTTTGTGTA	GGAGTCGCAGTGTCACCTAA	(CATA)4
SWU11845	Chr03	ATGCTGTGTTCCTTCAATGG	TACGTACGGGCCTAACAACA	(AT)11
SWU11846	Chr03	TCATGCTCTTCAATCTGCAC	AACGACAAGGCTTCGAGTTT	(ACA)7
SWU11847	Chr03	GAGTGTTTGTTTAGGAGCTTGC	TGTTGTTGATCCACCTCTCA	(AT)13
SWU11848	Chr03	AGGGTTCCTGTTTATGCCTG	CCTTGGTTGTTCAAATGTGC	(ATGT)4
SWU11849	Chr03	CAAGCAAGGCTTTCCCTTT	CTTCCACGAACTGGGTTTTT	(A)18
SWU11850	Chr03	GTGACGAGACAAAAGCTCCA	GGTGCAATTAACCCAAAACC	(TAAT)7
SWU11851	Chr03	TTCACCCTTCATAGCATTGG	GCCAACGGAGTTGTTAAGAGA	(AT)10
SWU11852	Chr03	GTCTGTTGGAGGGGTCAACT	ACTATGACCAACCCCCATGT	(AT)9
SWU11853	Chr03	ATTCCTTGCCTTAACATCCG	CCTCGAAGCTTCTCTTCTCG	(TA)10
SWU11854	Chr03	GAAATGCTCTTCAAGGTCCC	CAAGGACGTGAATGTTGGAG	(AAAC)7
SWU11855	Chr03	GATGCCAACTGAACTAGCCA	CTCGGTTAAGCTTCCAGACA	(ACAT)6
SWU11856	Chr03	CCAAAAAGAAACCCGGTAAC	CGATCTCTCAATTTAAGCCG	(T)24
SWU11857	Chr03	GTGCCGTCTCAAAATGAAGA	TTGCCCTAAAGACCAATCTG	(CA)17
SWU11858	Chr03	CGGAGCCATAACGGTAAAGT	CCCAACAAACAGTCTGCACT	(ATCT)7
SWU11859	Chr03	ACCACATGGTTCTTTGCTTG	ACTCTTTGCCTCCATGTCAA	(ACAAA)5
SWU11860	Chr03	GAGCTCTCTGCAGCCATACA	TCATGTGGTTGTCCTCTTGC	(CAA)6
SWU11861	Chr03	GCAAAGAAGAATGGAGCTGA	GCTTCATATTAGAGCCGACG	(GTAT)4
SWU11862	Chr03	CCTAGGCATGGAAGTGGAAT	GGATGGCCCGTATTTTCATA	(AT)11
SWU11863	Chr03	AGTCCTGCAACATAAACCCC	GCCCGCTATGCTAATCAGTT	(ATGT)14
SWU11864	Chr03	ACCCAAACCCAACCCTCTAT	CGAGCCTTTTCGATCTCTTT	(AT)9
SWU11865	Chr03	TGTTGATCTTTGTGGTCGGT	TGAGGATGCCTTTCCTTTAC	(T)18
SWU11866	Chr03	GTTGCTGTTGAGGTCACTGG	GTTTTTGGAGCTCAAGCCAT	(ATGT)10
SWU11867	Chr03	TGATGCTAACAGCTCTACAAGC	CCCCAATCCCATCTTTTTAG	(AT)11
SWU11868	Chr03	ATGCATGATCTACGCGAATG	AGGTGTTCGTGTTTTGGTCA	(TA)10
SWU11869	Chr03	CAGCCGCCTGTTTCATAAT	CCGGAAAGTGAAAAGAAAGG	(ATAC)4
SWU11870	Chr03	GCCATTGCTGTCCGAGTAA	ATCCCAACGTACCTCATCAA	(TA)19
SWU11871	Chr03	GTTGGTGAGCTCTGTTCAGC	CCATTGCAGTCAAGTTGCTT	(TA)10
SWU11872	Chr03	AGAAAATCGTGTTCGGGTTC	TTCCGAATGCATCAGACAAG	(ATGT)6
SWU11873	Chr03	TGCTGGTGGAGTTTTCTGAG	TCATCTTCATCATGGGTGCT	(ATC)10
SWU11874	Chr03	CATTCAAAGCATGGAGATCG	TAACCCGACGTTCTGTGAAA	(ATTT)4
SWU11875	Chr03	TGTACCCACCTCTTTTTCCC	ACCCATCTTCTTGGAGCTGT	(CAC)8
SWU11876	Chr03	GCATCTATTGAGGGCCTGAT	AGTCCATGTGAAACTCCCAA	(ATGT)9
SWU11877	Chr03	ACACCAACTATTGCGTCACA	CCCGGGTAAGCATTTACATA	(TG)16
SWU11878	Chr03	TCGCCTGTAATGTCTTGGAA	TGACCGTCAATGGCATCTAT	(CA)9
SWU11879	Chr03	GCTAACTAGAGCCCCACGTC	GTGTTGGGAAAGGTTGGTG	(CAT)9
SWU11880	Chr03	TGTTCGAACTATCGAAAGCC	CCGATCTTCCAATGATTGCT	(TTTA)8
SWU11881	Chr03	GCTACTTTCAGGCACCCATT	CTTGATGCTGGTCTCTGTGG	(CATA)5
SWU11882	Chr03	AATGGAGGCTGAAATGGAGT	GCTAGCTATACGTGAGAGAAAGG	(AT)10
SWU11883	Chr03	AAAGCATTTCGTGGAGGAAG	CCAAAAACTTCCGGCTTCT	(TACA)6
SWU11884	Chr03	TTGAGCTGCTTGGAGAAATG	ATAAGAACCGAACCAATGGC	(TTA)6
SWU11885	Chr03	CCCATAAAACCCTAAAGGCA	AGGGAACAAGGTGGCTACAA	(AT)10
SWU11886	Chr03	GCAAGTCACATTCAAGCCAT	GGGTTTCTTCTTTGGATGGA	(ATG)6
SWU11887	Chr03	CGGTGTCGTAGATGAAGGAG	TGGTGGACATGTTTTCAAGG	(TGT)6
SWU11888	Chr03	CGTTGGATTCTCTCGATGTC	GCTTCTAGACGCCGTGAAC	(GTT)6
SWU11889	Chr03	GACAGTCACGACTCTCCAACA	GTGTCACCCTAATTCCATTGTG	(AT)11
SWU11890	Chr03	AGGCTCAATCGACAAGGTTT	TGTCCCAAAGTGACCAAAGT	(TATT)7
SWU11891	Chr03	CATGCTTTTGCATGCTTCAC	GGGGGTTTGAACCACAAATA	(AT)9
SWU11892	Chr03	GGAAACTTGAACCTCAAGGC	TTTTAACCGGATATGGGCAC	(AATC)4
SWU11893	Chr03	AGCTAATGCCTGGCACAAAT	GCTGAATGGAACTTTGGGTT	(ACAT)10
SWU11894	Chr03	CCTCCAAACTCCATTGATGA	GGACTGACTACTTGTCTTTGCC	(AT)10
SWU11895	Chr03	TTCCCTGAACATTACCCCAT	TATGTGGATGGAGAGGTGCT	(TTA)14
SWU11896	Chr03	ATTTTAAGGGACCAGGGCTC	CTTTCCATTACACTCGACACG	(AT)9
SWU11897	Chr03	ACTAGTCGATGTCGGAAGGG	GACAAGTGTCCCACTACCCC	(AT)12
SWU11898	Chr03	CAGGAAAGCATGGTGAGAAA	CCATCAACCCAAATAAGCG	(T)20
SWU11899	Chr03	CTCTGCAACTCGAACATCAAG	GAGACAAGTTCAGTGCCGTG	(A)18
SWU11900	Chr03	CTATAAACCCGTCAGGGCAT	CTGAGGCAAAGGTGTGTTTG	(AACAA)4
SWU11901	Chr03	GGGCTTATGCCTAAGGTATCC	AATTGTATCCAGCGCACGTA	(AT)13
SWU11902	Chr03	GACCACTAGGATCGATTCACC	TGATTGTCTGTTGGGCTGAT	(TAAT)4
SWU11903	Chr03	CAGCATCGAGCTCTTTACCA	TCACAGAAGGATGATTCCGA	(AATA)6
SWU11904	Chr03	GATTTTGTGCTGAGAAGCGA	AATAGCAAAGATATGCCCCG	(AG)9
SWU11905	Chr03	GTCCAAACAAAAGGGGTGAA	GTTCCCGCTTCAATTGGTT	(TTAA)4
SWU11906	Chr03	GCTTCGTCTCTTTGTATGGGA	AATTCTGGTTTTGGCACCTC	(AAAAG)5
SWU11907	Chr03	TCACTTTGAAGGCCTGTGAC	AGGCCCAAACTCTCCTTTCT	(AGGGA)4
SWU11908	Chr03	GCGGCACCAGTGCTATATTA	TTCCTTCCTTCCCTCTTCTTC	(GAAA)5
SWU11909	Chr03	TCTCCTTTCCTTTCCTTTCC	CCAGTGCTATATTAGGGCCG	(CTTT)5
SWU11910	Chr03	ACCTTCTCCCTCTCCTCCAT	GCCGGTAATCTCAATCGTCT	(AC)9
SWU11911	Chr03	ATCTTGCCGTTCAAAAGACC	GATGAGGCAACTTTGACGAA	(ACC)7
SWU11912	Chr03	CCGGTATCTGCTCCAAGTG	CACTCCAAAGGTTCATCCAA	(ATTT)4
SWU11913	Chr03	GGCTGGCTTAAATGGAAGTT	GGTTGAGGAGGGTGTATGCT	(AGC)7
SWU11914	Chr03	TGGTTGAGGACTAGGATGACA	CTGCCACATCCCATCATTTA	(TTG)6
SWU11915	Chr03	TGACCATTGGACACACACAC	TGAGCACCAAGCCATTTAAG	(ATGC)4
SWU11916	Chr03	CCTTTAGTGCCTAGTTTCTTCC	CACCGGAGCAAAGCAAAA	(AT)9
SWU11917	Chr03	CATCTGTTTGGTTCCTGAGA	AGAAATGTCGCCTTGAATCC	(AT)17
SWU11918	Chr03	ACCAATAACGTATTGCGTGG	CTTTTCGCAATGACGGTTC	(T)20
SWU11919	Chr03	AGTTTTAAATGCCGCCTGAC	ACCATTAAGAATTGCGGCTG	(TTAA)5
SWU11920	Chr03	CATGCGTGAATGAATCTAGC	GAATCTGCCCCATTTTCTTC	(AAT)19
SWU11921	Chr03	CAGTGTTGAAGTTGGTGAAGG	ACCATGAACTCCCAACAAGA	(TG)11
SWU11922	Chr03	AGCTTTTAGGCTGGCTATCG	GGTGGTCGGTGGAGTCTTAG	(CTTT)5
SWU11923	Chr03	GACACAGGCAAACACACACA	AGGGAGACAGCAGACCTTGT	(AAGAA)4
SWU11924	Chr03	GGGGTGTTCTTTGTTTTTGG	GCTGATCTCTCGAACCCATT	(GAT)7-(CAC)7
SWU11925	Chr03	GAAGATACTTCCCCTGCAAGA	ATTCAGCCCTCGACAAGATT	(TA)9
SWU11926	Chr03	TGGATAGATTTAGAGGAGGGG	GGTGAAACTACGAAAAACCC	(A)19
SWU11927	Chr03	GGTTAGGCAAATGAGATTCG	AATGCCCAATTCCCCTCTAT	(AT)10
SWU11928	Chr03	AATGGTGGAAGGGCATAGAG	AAGAGACGCACCACAATTTC	(AG)9
SWU11929	Chr03	TGTTGAATTGGAACAGGTGC	TGTACATTGCTTGGATTGGC	(AAAAC)4
SWU11930	Chr03	TCACGAACCAACCCAGTTAG	GAAGGAGTTCGCTATGGAGG	(TA)12-(GA)16
SWU11931	Chr03	GACACAGATTCCATGCCTAA	AGCCAATCCTTCTCTGCTAA	(TA)9
SWU11932	Chr03	ATGGCAACCTACATTTGGCT	GCGGGCCCTAATTAGCTTTA	(TTATT)4
SWU11933	Chr03	TGCAGGAGGATATGAGTTCAAG	GGATTAGTGCCTCATTCTCCA	(AT)15
SWU11934	Chr03	TCAAGGCTGGCTCATCATAG	TCACCAACTCTACTCCACAACC	(AT)13
SWU11935	Chr03	GATTTTGACGCCGTAACAGA	CGTGTAACCGGGAATGAAAT	(TTC)6
SWU11936	Chr03	ATGACCCCCTGAGCATAAAC	GCTGATCCTTGGGTAAGTGG	(AT)10
SWU11937	Chr03	GGACCACATGGTATAGACGCT	ATAACATGCATGGACATGGG	(ATC)6
SWU11938	Chr03	TGCTATTCCTGATGGAGCTG	GGTTATGGGGGAAAAATGAG	(TC)10
SWU11939	Chr03	CTTTTCCACAACCAATGCTG	TAAAGCTTCCTTGGTTGGCT	(CCA)7
SWU11940	Chr03	CGTAGCCTACAGCTCTTCCC	TGGTGAAGGACAATGGAGAA	(TA)9
SWU11941	Chr03	AAAGGAGAAGGTTTCCTAGCAG	TTACGCGAACGTAAAAGGTG	(AT)12
SWU11942	Chr03	GGGGATTTTGAGTTTGACAG	CCAAATCAAAACTTGGGGTC	(GAA)7
SWU11943	Chr03	CTTGCATCCAACCTGATGTA	CAAAGAGCTAAACAAGCGGG	(AT)10
SWU11944	Chr03	GCGACCAAATTGTTTAACCC	CCCTCAATTTGGGAAGAAGA	(TTC)6
SWU11945	Chr03	GAAGGGCTCCTCTTGTTTGA	TGCTTGTCAACTACCCACAA	(ATGT)4
SWU11946	Chr03	ATATCATAAGCCCGAGCCC	GCCCGGCTCGAATATAATAA	(TAAAAA)4
SWU11947	Chr03	TCCTTGTGGTCCAAGATCAA	GGCTATCTTCCCTCCCTTTT	(AT)15
SWU11948	Chr03	GGGATTATGCGATACACCAA	CTCAGGAGTCATGCGAAAAA	(TTAAT)4
SWU11949	Chr03	GAAAGGGGGCTAGGGTTTTA	CCAAAATACCCCAAACGACT	(TTTA)4
SWU11950	Chr03	CTCGAAACCTAGTGCCCTGT	TCTGAATTTTGCTGTCCAGG	(ATGT)10
SWU11951	Chr03	ACCAACCCCAAAGCTAATTG	CACTCCCTTGCACATGTTTC	(A)29
SWU11952	Chr03	CCAAAAGCCTTGCCTTTACT	TAATCAAGAACGGATGGTGG	(TATG)4
SWU11953	Chr03	AGGCCTTGGGCAAGATTT	GCTGGGTTATTTTGTTGGGT	(TATATT)7
SWU11954	Chr03	ATTTCGGCTGGCAGAGTAGT	GGGGGCATCAAATCTTCTAA	(AT)9
SWU11955	Chr03	ATGTTGAAGAAGACTCCCCC	GAATAGTGGGCAACAAATGG	(TTA)10
SWU11956	Chr03	GGAAATTACCTGATCAAGCC	CAGGATCAACACTGTCCTGC	(ATTT)4
SWU11957	Chr03	GACGGCAGCGATGATGTAT	CTGATTGTAAAAGGGGTCCT	(TA)12
SWU11958	Chr03	GCAATACTGTCCAAAAGTGGC	GGTTGGAATTACGAGGCATT	(TAAT)4
SWU11959	Chr03	TGAGGCCACACCTCTAACTG	TAACACGATCCATGTGGCTT	(AT)9
SWU11960	Chr03	CGTCTTGGAATGTTTTCCTG	CTTGGTGCATTTATCACGAC	(AAT)7
SWU11961	Chr03	TTCATGTGCTGAACGACAAC	GTGCAGCCATATGAAGAAGG	(AT)10
SWU11962	Chr03	GCTGACAGAGGAAGGTGATG	GCCCTTTCTACTTCCTTCTTTG	(TTTTCT)5
SWU11963	Chr03	GTTCAGCAGCTCAGCAACTC	AAAACCCGTGGAGAAATCAG	(TTTTA)4
SWU11964	Chr03	TTCTTTCACCGATTTAGCCC	CCATTTCCTACAAACCCCAC	(TAT)7
SWU11965	Chr03	CCCGATTAACTTGTGACACC	TGGTGCTACCTAACCTAAAGCA	(TA)14
SWU11966	Chr03	CCAAATGGGTGAGCATTCTT	TATCTGCACCCCTCTAACCC	(AT)10
SWU11967	Chr03	GACGAGAAAAGAGGATTTGC	GAGCTTCCAGTGCTATTGGC	(TG)15
SWU11968	Chr03	CCCACCATTACTGGGCTTTA	ACCTTTTGACGGGAGAGAAA	(ATG)8
SWU11969	Chr03	CAGACAGGTTGTACCAAAGAGA	GGACAATTAGGGATTTGGGA	(ATTATA)4
SWU11970	Chr03	ACAACAATGATGACATGCCC	GCAATGAAAGGGCCAATAAG	(TTTA)4
SWU11971	Chr03	AAATAGCATGTGAGGGAGCC	TAAAAGAAGTTGGCGGGAGT	(TAT)7
SWU11972	Chr03	CCAAGATGACCGTATAACTGC	TTGAATCCATGCCCTGTAGA	(AT)13
SWU11973	Chr03	CCAGTTCAAAATCTGGGTCA	GATACGACAGCAAGAAGGCA	(AC)9
SWU11974	Chr03	CGGTTTAATGCAACTCGAAC	TGTTCTTGGTTTCATGTGGC	(TA)11
SWU11975	Chr03	ACCCCTCCATTCAAGGACTA	CTCCCAATATTTTGTGGGTC	(TTTA)5
SWU11976	Chr03	CTCAATCAGAATCGACACCA	CAGCGATGAAACCATCAAAG	(TA)10
SWU11977	Chr03	AGGGAGCAAAAGCTGGAGT	AAAGTGCATGCTGCTGATTG	(ATTT)4
SWU11978	Chr03	ATGCTGTGCATGGCAGTTAC	CGAAGATTGCATCAGCTCTC	(TCTT)4
SWU11979	Chr03	GAACTTCCGCTTGGCTTTAT	TAGTAGACCCACAATGGGCA	(AT)15
SWU11980	Chr03	AAAGTCTTCCAAAGTGGGAC	GCAAAAATGGGTGATGGAGT	(A)18
SWU11981	Chr03	CCGAAGTAGTCCCATGCTTC	AACCAGTAGAGCCGCCATTA	(CATCAG)4
SWU11982	Chr03	CCTAAAAGGAGGGGGTCTTC	CCTTGCCATAACTTGGATTG	(AAT)6-(TAT)7
SWU11983	Chr03	CAAAGCTGTAAATGGCCGTA	GCAAGAGAGGAGGAGATTGG	(CCACCG)4
SWU11984	Chr03	CCCCAAGGGAAATGTTTATG	GGGAACATAATCCCGATGTT	(TA)9
SWU11985	Chr03	TAATTTTAACCCTCGCCTCG	TATAAAGGTTAGGCTGGCCG	(AT)11
SWU11986	Chr03	GCTCGGTTCAACAGGTTTTT	CCAAAAGTAGCGGCTCTGAT	(AT)12
SWU11987	Chr03	GTAGAAGGGGGCAAAATTCA	GCACCCATTTTAAAACCGAC	(AG)10
SWU11988	Chr03	GACCTGTTATCTAAGTGGCACA	TGCCCTTAGTTACTCACTTTCG	(AAAC)4
SWU11989	Chr03	CTTTGGCCAGGTTTGATGTA	CCTGAAACATGCTTTCCTCA	(AT)12
SWU11990	Chr03	GTGAGGGATTAGGAGGCAAA	TGAAGTGAGTGTAGGCGTGC	(GTATT)4
SWU11991	Chr03	ATAGATTCCCCAGCCCTCTT	GGGCAAGGGAACAGCTATAA	(TTTATT)4
SWU11992	Chr03	TTCCAATCTCTGCAATGCTC	TTTTCATAGGTGGAGCAGGA	(CCA)7
SWU11993	Chr03	GGTGAGTTGTGAGGGGTCTT	CGCTTCTTCCCTTTGTTTTC	(AT)9
SWU11994	Chr03	TGCTCCCTGTTTCAGACATT	CAGAACTCTCAGGCGAAAGA	(TA)9
SWU11995	Chr03	GGTCGAGATGATGCAGATTT	CCGTCATCATCACTATCATCG	(TGA)7
SWU11996	Chr03	CACATGAGCTTAAACCATGACC	TAAGGATGTGGAATGGAGAG	(TCC)6
SWU11997	Chr03	GTGCAACTTCCTGACAAAAC	TTTCCCTTCTTCTGCACGTT	(AAGAAA)4
SWU11998	Chr03	TGAACAAAGGGGTTGAACTG	CCAGACCACTGGTTTCCAAT	(TTAA)4
[truncated: 10,562 more rows]
