# Supplementary material for: Chromosome structural variation of two cultivated tetraploid cottons and their ancestral diploid species based on a new high-density genetic map
Source: Sci Rep. 2017 Aug 9;7:7640. doi: 10.1038/s41598-017-08006-w (PMC5550419; doi:10.1038/s41598-017-08006-w)
Supplement: Supplementary file 3 — Supplementary Table 2 [file 41598_2017_8006_MOESM3_ESM.csv]

## Sheet: CCRI-prefixed Primers
Supplementary Table 2. CCRI-prefixed primers designed with G.arboreum genome sequence
Primer ID	Chr.	Foward	Reverse	Repeat
CCRI000001	ca01	TTGCGGAAACAAATTCTGTAAA	TATCGCCTTGGCTTCAATTT	AATATA
CCRI000002	ca01	AAATAATGCCCATCAAATCAGT	AGATTTAGTGGCTTGAACTGCTA	AAAT
CCRI000003	ca01	TCCAAAGGTAGCGACTTGGT	TGACTCGAGAGAACAGCTTGA	AAAGG
CCRI000004	ca01	AGCACTCCATCAGGAACACC	CTCGACGGACAACACTTCAA	A
CCRI000005	ca01	AACCGCTCTATGCAGCAACT	TCTGATTCGTTGACTGTGTCG	AAT
CCRI000006	ca01	ATTGAGTGTCCCGTCTCACC	AATGATTATTTGATGCATTTGTCA	CAAGA
CCRI000007	ca01	AAACCCTAGCCGGATTGATT	TCTCAACTCAACTTGACTAATTGAAGA	ATTTT
CCRI000008	ca01	TGAACAGGTTCAAGCTTCCAT	GAGCAAGGGTCGCAGTAGAG	TA
CCRI000009	ca01	TAAGTAGGCCCTCCCAAGGT	TCACCATAAGTAATTTAGCTTCTCCA	TA
CCRI000010	ca01	AGCCATTCCTGCTCCAATTA	TGGAGTAACCAAACCTTGTTGA	GAA
CCRI000011	ca01	CGACCCAAACCATAATCACC	TCGTAATGCCGTGAATGAGA	GCCATC
CCRI000012	ca01	GAGTGGCCAATAAGTTGTACTTAGG	CCTTGGCCACCTTTATGGTA	ATTTC
CCRI000013	ca01	AATCAGACACAAATTTAATTGAGAAA	TGACACATTTATGATGTGGGTG	AT
CCRI000014	ca01	GGTTCCAGGCTTTGAGGATT	AAAGGGAAAGCAATGGGAAT	AATATT
CCRI000015	ca01	TCGTGCACTACTTTGATCGC	TTAACTCGACGTGTCCTCCC	TA
CCRI000016	ca01	TGGCAAGCAACATAACGAGA	TCAAATTGGCAGAGGGACTT	AAGAA
CCRI000017	ca01	CAACTTGGCAAGAAGCCATT	AAACATTTGAACTCACATATTCAAGC	TA
CCRI000018	ca01	ATGGTATCAAGGGCCACAAT	TGATGTTTCCATCGCAAGAA	T
CCRI000019	ca01	ATGATTGGTCCGTCGCC	CGATTCATCACACGAAGGTC	TA
CCRI000020	ca01	AAGAGAAAGGAAAGTGTAATGAAACC	TCACGTGTACTTGGTTGACTCAC	AT
CCRI000021	ca01	CAAGTGCCACTGGAACAAGA	TTCCTATTGGAGCCTGCCTA	C
CCRI000022	ca01	TGTTCAATTACATGTTTATGGGTTT	CCGATGCATGAAGAAGCATA	TA
CCRI000023	ca01	AAAGGTAAGGCCAACTCATATTT	CATCAACAATGTTTCCATCAAA	CATT
CCRI000024	ca01	CGATGAGGCCTCGATAAGA	GCTTGGCGATAATGTAAGAAA	AATG
CCRI000025	ca01	CATTAATGCGTTGAAACCAAA	TTTCAACGGGTTCACAATGA	ATTA
CCRI000026	ca01	TGATAGGGAGCCTGAATTGG	TTCGGACAGTTGTGGTTGTG	CCT
CCRI000027	ca01	TTGGACATTTACCGACCACA	TGTGACAGTCCTAATTTGACCC	AT
CCRI000028	ca01	ACGCACAACATGCTTACCAA	CTCTTTCGCCGTCTTTGTTC	AG
CCRI000029	ca01	TTGAGAACACCTCAAACCAAA	AGGTGAGGCAACTATTTCCG	TTTTA
CCRI000030	ca01	TTCGGTTGCTCTTCTAATCCA	TTGTGAGGGAGAGGAGCAGT	CTTCT
CCRI000031	ca01	TGGATCATATGTGAAATGGGC	GCGATCATACATGGAAGCAA	AT
CCRI000032	ca01	CCATGCAAAGCCTTGTGTTT	CACCATGAAGAAATGGGTCA	GAA
CCRI000033	ca01	TGGCGATGTCACATTGAAGT	AGACGTCACGAAACCGAAAC	ATT
CCRI000034	ca01	GGTTCCTTCCGTATTCCCAT	TGACGCCCATAATGATTTGA	ATT
CCRI000035	ca01	AGAAGGGCCATTACTGGGTT	CCTACTCTGATTGCCCAGGA	A
CCRI000036	ca01	TTGCAGTAGTAGTGGGCGTTT	TTAAGGTGGTTTGTTTGGGTT	ATAAA
CCRI000037	ca01	CGGTTGTGAAGTGAATTAATGG	GGCGTTCACCCTTATACCAA	ATGGA
CCRI000038	ca01	CCGTTACCGAGGAACTGAAA	TACGATCAATTTCTTCGCCA	AATTT
CCRI000039	ca01	GGATTCGATAGTACAAAGGTGAAA	AAAGACCGAAGTTGAAGCCC	GAAAA
CCRI000040	ca01	CGGGTCTAGTCATGTCGGAT	TCAGTCACCTTCGTTAGCCA	TTTA
CCRI000041	ca01	TTGCTACTTTGATCCAAGCCT	CCGAGACATTTCAAATATGGG	A
CCRI000042	ca01	TTCCCTATCACATGCACTCAA	CAGGGATTTAGCCTGGACTG	TATTTC
CCRI000043	ca01	CGAGGATCGAACCTAAAGGA	AACATGGAAATCAACCAACCA	ACTA
CCRI000044	ca01	TGGGTGAGGAAATTTACATGG	AGCATAGCGTGAGAAAGGGA	TGC
CCRI000045	ca01	TACCAAGCCAATTTGCCACT	CCAACGACGGATATGGGTTA	TAATT
CCRI000046	ca01	CCATTCATTAACAGATTAGTGGAAA	CGACGATTTGGTGACATCC	TTTCTT
CCRI000047	ca01	AATGTTGAGCAAATGGAGGG	GCTCGTATCAATTTCCTGCC	TTTTTA
CCRI000048	ca01	TCGATACCTGTGAACTTTGGG	GAGGTGTTTCGTGGAAGAGG	TTTTA
CCRI000049	ca01	GGGTTCTCGATTAAGATGCAA	GACACGCTCTAGTTGCCACC	AAAG
CCRI000050	ca01	TCCAACACTCATCCATGGTAAC	TCTTCCCATTTCTCTAGCCA	ATAAA
CCRI000051	ca01	AGCCAAGCCTAAAGATGGGT	TTGCAATGGAAACTGTGGAA	A
CCRI000052	ca01	TTGTCATAGTGAATTCGTTGAATG	GACACCCTTGGCTATCGAGT	TTAT
CCRI000053	ca01	ACCTCCTCCTCCTCCTCCTT	CCACCATATTGGTACTCTGCG	TAT
CCRI000054	ca01	TGAAACTTTGGTGGTGTTTGA	TGGGAAGAAACCTTGATTGTG	T
CCRI000055	ca01	AGGCCGTTCTTGCTCAATTA	TTTGAGCTCAGTTATATGTGGCA	AT
CCRI000056	ca01	CCATCATTGCCCTTGAATCT	TTTGTGGGATTTATTCACCAAT	TA
CCRI000057	ca01	ACCACGTTTGCCTTAGCACT	AAATTCTCGCTGAAGGGTTG	TTTCT
CCRI000058	ca01	CCGACAATAATTCCTCTCCGT	GGATGATGTATGGCTTCTATTGG	AT
CCRI000059	ca01	TCAGCACATTTCTTGGATGG	CGATCACAAGCTATGCCTCC	TAA
CCRI000060	ca01	AAGTCCACTTGATGGTCCAAA	CAATGGATCCTTGAAATCTTG	GAAAAA
CCRI000061	ca01	TGGGTCTTTAGAACCCTCCC	TGTTATCCTATTTCTTCTGCACC	CTTTT
CCRI000062	ca01	ATCAAGAAAGGCATGGCATC	AACCGGGATCTCTCCCTCTA	TA
CCRI000063	ca01	CAAACCGACTTCAGCTCCTC	TTCTTGATTTGCATTCGACG	CAACT
CCRI000064	ca01	CTCATTGAGCTTGATTTGAATTT	CAGACATATTAATTTCGGCTAGAACA	TTAAA
CCRI000065	ca01	GCTTGCATCATTGCCTCTCT	TTTGAACCCGCCCTAGATG	TTTCTT
CCRI000066	ca01	AACAGGTGTGCGAAACAGTG	TGGCTAATGATTCTCAAATCCA	ATTTT
CCRI000067	ca01	TTTGACCATTGGAAGTTGGA	ATTATGGCCGAATGAACCAA	TTAT
CCRI000068	ca01	TGTCCCAAACACTAGACTCAGTACA	TCAGCTTCAATCGAACCTTTG	GAAAA
CCRI000069	ca01	AAATTCATCTCATGGCCGAC	CTAGTCGGAACGGTGGTCTC	ATA
CCRI000070	ca01	TGCCACTACATGGTAAATCGAC	CGCCATCAGTGATTTGTAGC	ATGAC
CCRI000071	ca01	CATTTGCATATTTCCATTCCA	CCAGTTGCTGATTGGTACCTT	AT
CCRI000072	ca01	AAATCATTGCGAACAGCTCC	CTTCTGATGCCTCTATCGTCG	A
CCRI000073	ca01	TGGCACTGTATTTCCCAGAA	AAGTGCATGCAAACTGTCTGA	TAT
CCRI000074	ca01	GCAAGGATAACTATAAGAAGTCAACCA	TGGATATGGATGCTACTAATTTGG	AATAA
CCRI000075	ca01	CCCTGCTATTGCTAACACGA	TTTGACCGTTGGAACCC	T
CCRI000076	ca01	TCGGTCCAATTCAAATGTCA	TCCACGTAGGCTTGTCATCA	A
CCRI000077	ca01	CTGTTGTAGCACGTGGATGG	TTCCCGAGAATCACTTCACC	T
CCRI000078	ca01	CTCGCTGCTTTAAGCTTGGT	CTTAGGATCGTCTCCATGCC	AT
CCRI000079	ca01	GAGTGCATGATTCTGAGCAAA	GCCTTTGACGATAAGGACCA	AAAATA
CCRI000080	ca01	CGAATCTGGGTAATCAAAGCA	CAACCTTCAGTCCAGCCACT	TAA
CCRI000081	ca01	TCGAATTGCATAAACACCCTT	GCTTCGTGAAATTCAAGTACTATGTT	TA
CCRI000082	ca01	TTTAACCCTTCTAACTTTCTATATCCC	TGTCACGTCAACAAATTTAGCA	TA
CCRI000083	ca01	CAGGTGCACTTGTTTAGTCAAA	CGTTTCCAATGGGTTACCTC	ATTTT
CCRI000084	ca01	GATCCACCATTTCGTTTGGT	AATCGATGTCGATGAAAGCC	CTTTTT
CCRI000085	ca01	CAACTGTCACCCATCATCCA	CATCAACTAAATTTAATCCTCGATGT	AT
CCRI000086	ca01	TGAACCATTGCAAGGCTACTT	TGATCTTCCTATCATAATGCCAA	TTTAT
CCRI000087	ca01	GCCATAGTTGAACCCTTTGG	GGAGAAATCCCATGATCTTTGA	AT
CCRI000088	ca01	GGGATGAACAGGCGTACAGT	CGGGTTGTGGTTCATTCTCT	ATT
CCRI000089	ca01	TTTGAAACATTGCGACCC	AGCGACACTCGCTTCTCATC	C
CCRI000090	ca01	TTCGCTTGTCTTCTTCGGTT	TGCACATTTCCACCGTTCTA	TAAG
CCRI000091	ca01	CATCTCATTCGCATACCAAA	TCAACCTTATGATTCGGCACT	AT
CCRI000092	ca01	TGCACGTGGCATACAATACA	CGGCATTCCAGCAGTTATTT	AAAATC
CCRI000093	ca01	TACATGCCCATGCCTCTTGT	ATTGTGGATGAAATCCCTGG	TTATTT
CCRI000094	ca01	TTCGAAACATCCAAGAGCAA	GTGGGCTAGTGGGTTAGTGG	TAATT
CCRI000095	ca01	CACCAACATGTCCCATTGAA	GGCGAGCTCTGTATGGTCTC	A
CCRI000096	ca01	GGGTCCCACTTAAGTTCCAA	TGGTGAATTTGAGCGAGTTG	TTAT
CCRI000097	ca01	CTGCATGGAAACAGCAAGAA	ACGGCTGGTACTGCTCTCAT	T
CCRI000098	ca01	ATACAGGCAGACCCACGAAC	TGTGTCAGAGCATCGGGTAG	A
CCRI000099	ca01	CAAATGCCAAATGGGAGAGT	CTCTCCGTTCTGAGACTGCC	GTAT
CCRI000100	ca01	ACCCTGAAACACGGGAGAAT	AAATTTCCAAACAAGCTGGC	AT
CCRI000101	ca01	TGGATACACTTGATGTTTGGCT	CAGAAGTTCTTGTACCAAGCTCAG	TTTTTC
CCRI000102	ca01	ACATCGATCGAGAGCCAAAT	GAGATTGGCATCAAGGTTCC	TTAAT
CCRI000103	ca01	AACGACGTGAAAGGGATGAG	TGACAATGATTGGTTGAGTAGCA	A
CCRI000104	ca01	GGCGTCAAGCTAATGACGTT	CTATAGGGTGGGTGCTTGGA	TTTAT
CCRI000105	ca01	TATGCAGCCAAACATCATCA	TGGTTGTGGTGGATTGGTTT	AT
CCRI000106	ca01	CGTCGGTCTAATTTATTGGTCA	ACTGCTCCGAGGGACTTACA	A
CCRI000107	ca01	TCCAACACCATCTCCAATCA	AAATGCAAATAACATCAAGCTATAGTA	GTTA
CCRI000108	ca01	GCGCTTCTCACTCCCAATTA	AATGATTTCGACAGCTTGGC	ATGCA
CCRI000109	ca01	TTGTCGACGATTAGCACAAA	CCAAATACCGTACCTTTCACA	AT
CCRI000110	ca01	AGTTTGTCTTTGGGTCCCTG	AAAGAGCATGAGCCAAGCA	TTTAT
CCRI000111	ca01	AAACATGTTCAGACCTACATTAAGAA	ACCCTCTAGCCACCGACTG	AAAT
CCRI000112	ca01	CACCCGAAATGTGAGAGGAT	TGTCCTTTAGTGATTCGGGC	GCCCGG
CCRI000113	ca01	CAGAATTTCGGTGGAGTTAGGA	CCACACTTACCACACTTACCAAA	TATTTT
CCRI000114	ca01	CACTGCTCCAAATGATGGAA	TTTGGCTATTCTTTGCAGCC	AGAGA
CCRI000115	ca01	CATCAATATACCAAGGCCGAA	TGAAATTATGAGTAAGGTGTTCAGTTT	AT
CCRI000116	ca01	TGGTACATAATGTGGCAATGA	ATCAAGCCACATAGCCAAGC	TA
CCRI000117	ca01	TTTCCCTTCCTGTTCTCTTCTC	GACCTGTTGCTTCTGCCTTC	TCT
CCRI000118	ca01	GTGGATGGGTTATTGGGATG	CAATGGTCTTTGGGCCTTAG	TGCAT
CCRI000119	ca01	AACCCATTGCATGCCATTAC	AAATGATGGAAGGGAGAGAGG	TTTCA
CCRI000120	ca01	TTTCACATTCGAGGCAGGTT	CGGAGCTATCTCGGTCTCAC	AT
CCRI000121	ca01	AATCAAGCTGTTTCAAATTCTATTAAA	GTGCTTCCATCCTTGTTCGT	TTTTC
CCRI000122	ca01	TCTCGAAGCAAGGATATGGC	GATCCATCTTCGATGCCTGT	TCA
CCRI000123	ca01	GAAACAGGAAAGGAAAGGGTG	AGTGGGCACATGTATGGACA	AT
CCRI000124	ca01	TTGTTGGGAGACAACCCAAT	TGGGTGTTTGCATACAGGTT	TTTTA
CCRI000125	ca01	CAATTCAATCACGTTGCATGT	AATCGAGCCTGAAGTTGGAA	AAT
CCRI000126	ca01	TGAACTCGCATCAATTCACA	TTGATAGTTCTGACGGAATGG	ACAAT
CCRI000127	ca01	CCAAACTCAGTCCAGACAGAAA	GGCATTTGATCGCTAAGCTAC	AGCCT
CCRI000128	ca01	GACTGTCCAGGTCCTCCTCA	CAAACCTGCCAGATAAAGGG	TCTCTT
CCRI000129	ca01	CCATTGCTTATAAATAAGACGGC	TGGAACTTTGAACAATTGAAACC	GAAAGG
CCRI000130	ca01	ACCAACTGATGATGCTGCTG	ACCAAAGTCATCAAAGCCCA	AAAAAT
CCRI000131	ca01	TGGCCTTTAAGTTGGTGCTT	CATTCAATCCCAAACAACCT	T
CCRI000132	ca01	TGAAATTTGTTAGAACGCCTGA	GGTCAGTGTGGTGGAGGACT	TAAAAT
CCRI000133	ca01	GCAACACATCACACTCTCCC	TGGGATTACCAAAGGAAATCAT	TAA
CCRI000134	ca01	GTGTGGAAGAGAAACGGGAA	ATCATCCAACCCATGCCTTA	TGAA
CCRI000135	ca01	TTGGATTGGTTGATTTGGATT	GACGTTTGGGCACTCAATTT	AAT
CCRI000136	ca01	TCCGAACAAAGGAGTTGACC	ATCGGACTCGCAATTGAATC	TTAA
CCRI000137	ca01	TCAAGGTACAAATGCGTTTCA	AAAGGTGTTGTTCAAACCGA	ATGA
CCRI000138	ca01	TCTTTGACGTCTGCGAACTG	TGTCGTTGCCAAGGAACTAA	TAAAT
CCRI000139	ca01	CGTGTCTTAGACTATGTGAACCCA	GCCAACCGAAGTTACAACCA	AT
CCRI000140	ca01	ATCCACTTGGCCGAATACAC	TCAACGGGCAATATCGAGTT	AT
CCRI000141	ca01	AGGTCGTGGTATGTTGGAGC	CCAGCTTCCGTACAATGAGC	CTA
CCRI000142	ca01	GGTCAACAATTTCGTAGGCTC	CCCAATGCACATACAATGACA	AATGTA
CCRI000143	ca01	AGGAAGCAGACGAGTTGTGTT	CCCTTATTGCACAAATGGAGT	TA
CCRI000144	ca01	CAACGAAGAACAAAGCGACA	GCAGAAATAGCACAGAAGCAGA	TTTTCT
CCRI000145	ca01	TCATGCACCCTTGACAACAC	GGGAATTTCCTCTCATTTGC	AC
CCRI000146	ca01	TATTCAATTGGATTCACAATATCC	CGCTAGCTCGTTGAAACAAA	TTAA
CCRI000147	ca01	GGATGATTTAGAATTTCATGCG	CCTCTCAACAAACAAACAAATGC	ATAAA
CCRI000148	ca01	TGTTTCGCATAAGATTAAATTCG	TTCTTTGGCAGATTTCCTGA	AT
CCRI000149	ca01	TTGTTGCGTTTATGTCTCTGG	CAGACGAATAAGCCGATCTGA	ATT
CCRI000150	ca01	TGTTGCTTTCATTTGTTCACTTG	CAAATCGAGTTGAGTGAGATGG	ATTCG
CCRI000151	ca01	GAGCGGCGAACAGTAACTTC	AAGAGGAAAGTCCCGAAAGC	GGCTGT
CCRI000152	ca01	TGTTCATGAATAACTAACAAGCAAAC	CAAGATCGTTTATGTTTGTTTAAATCT	AT
CCRI000153	ca01	GGAGAGGGTTTGTAATGTCCC	ACCACTTGATCCAACAGGCT	GT
CCRI000154	ca01	TTCTTTCTAGCCCGACGATG	GGATACCCAAAGGCCTGGTA	TGGTGT
CCRI000155	ca01	TGCTTGACTAGGGAATGGCT	GACAAGGAAACAAGCTGCAA	TTA
CCRI000156	ca01	AATTTGGCAAACAGGGTGAA	AAATATTTGTCCAACATTCTAGCATAC	TA
CCRI000157	ca01	AACCAAAGGCAGCATAACATC	TTAGCATGTTCGGCCATAGT	AT
CCRI000158	ca01	TGCCCTTATGTGGTGAAATG	CGAAGCCTTTCAGTACACTTCC	ATGAC
CCRI000159	ca01	GGTAGTTCCACAACTGGGCT	GTGTGTACGACCCTCGATGA	TGCAT
CCRI000160	ca01	GGCGGAGGGTTCAACTAAAT	TAACTTTCTTCAGCCCGCTC	T
CCRI000161	ca01	TGTAGGGCCCAAGAAAGATG	TGCTGAGTATTGTTGCTTGGA	TAAC
CCRI000162	ca01	TCACGAACCAACAACTCTGG	AAATTAGCTTGAGCCCGAAT	AAAAAG
CCRI000163	ca01	ATGAGAGGTGGACCACAACC	TACGACATGCGAGAAACCAA	TGGAAA
CCRI000164	ca01	CTCTCTCTAGCTACGGCACCA	TTGCATGTCAAATGCTCCAT	T
CCRI000165	ca01	TAGTTTCGGCCAAGTGATGA	TGGTTGGTTTAATGCATCATGT	TTA
CCRI000166	ca01	CCGTTCTCCTAATGCTAGGG	GCCCACGTATGGTCTGAACT	AAATAG
CCRI000167	ca01	GGAGTGTGTAGCGGATGGAT	GTCTTGCTAGCTGGTCACCC	TGCAT
CCRI000168	ca01	CGATATGTGGATTCATTCCG	CATCCATGATTCAATTCCGA	TA
CCRI000169	ca01	AGAACCCAACTTGTGCATTT	GAGACCACAAATTTGAGCCA	ATAAA
CCRI000170	ca01	CCTATTCTCCATCCGACCAC	GGGTTCAAAGATGGATTTATGG	ATTCC
CCRI000171	ca01	TTTCTCGGGAATCAAACACC	GAAACCTAGTAATTGCTCTTCCTTT	TTTTA
CCRI000172	ca01	AAATGCTTGTGTGTAATCTTTCAA	ATTTGTCCATCACTTTGGGC	TA
CCRI000173	ca01	TGATCGAACAAACTTGGCTTT	GAGTCAGAGAAGATGAAACGAACA	ATT
CCRI000174	ca01	ATTTCGGCGGAAAGAAAGAT	GTGCCATGGATTTCCACTCT	TA
CCRI000175	ca01	TCGGCTATAAAGGCCGAAT	AAAGGGATAGGACCCTTTGG	AT
CCRI000176	ca01	TTTAATTTAGGGCTTAGGAGGG	TGACAATTGTAGGTGTTGAGTTTATG	AAATT
CCRI000177	ca01	CAAATTTGGCCGGGCTT	GATTTGGGAGCTGGACAGAC	TAAA
CCRI000178	ca01	TGCACAAATAAGATAAATGACATACA	TTTCTCTCCCTCTTGCGTTC	AT
CCRI000179	ca01	AATACCAAGAACATGGATGAGC	CCTGGATGTGAATTGACGG	AT
CCRI000180	ca01	GCCTCTAAATCATCGAGGTAGG	CCACTAAGCAAGATGGGTCA	GAA
CCRI000181	ca01	TGCATGATTTCCTTGTGGTG	CACTTGCCATGTCATTGAGG	AAAAT
CCRI000182	ca01	AACCGTTACTACAAATCGGTCC	CACTGGCACAAAGCTTGCTA	TAA
CCRI000183	ca01	GAGTGGTAGAAGGATTCGGC	GGTCGAATGGTGGACTCTTG	AAAAG
CCRI000184	ca01	GGTTCCAAATATTCGCCAAA	AACGTCTTTGGTGGCATTGT	AAAAG
CCRI000185	ca01	CAAATTGAAGCCTAGGTGGC	TCGGCAGTCAAGATCAAGTT	TGATT
CCRI000186	ca01	AGAAACCAAACAAACAGAATAGAAA	GACTTACCAATCAAAGTTTCAAGC	AAAGAA
CCRI000187	ca01	TGAAATCCACCATTAATGACCA	TGATTTCCAACATCCCTTGA	T
CCRI000188	ca01	CGTTAAACGGACTAAACACTGG	TCAAATGTCGAAACTTAATCGAAA	AT
CCRI000189	ca01	GGGACCACAAATCCTACGAG	CATTTCAATAGTCATTGGCCC	ATT
CCRI000190	ca01	TTGCATAAAGGGTGAAAGTTG	TTCGTTTAACCTTCTGTCTTTCTTT	TATAT
CCRI000191	ca01	TGACAACAACAACAACAACAACA	CGTCCATCCCTGTTCTGTCT	TAA
CCRI000192	ca01	GAGTTCTTTGTGAAATGTAAATTCTTC	AAAGCACCTTATGAGTCAAGTCAA	TTAAT
CCRI000193	ca01	TTCTAAATTCGTCCAATTGCTTT	TGAACGTGCGAATAACAAGG	TTA
CCRI000194	ca01	CTCTCTCAACTCCCGAAAGC	CAGGCCTAGGATTCGCTTATT	CCG
CCRI000195	ca01	TCAAACAGTGCTCTCTCTTTCAT	ACTGCCAAATTGCCATAAGC	T
CCRI000196	ca01	CAACCCTAGGCCTCCAAGAT	TCGTAAGAGAAGTACAACAAGCAAA	TGAGG
CCRI000197	ca01	GGTTAATTGGGTCATGGGCT	AGGTATTGTAGCAGGCCCAA	TTTA
CCRI000198	ca01	CCATTTAGGTCCATCAATTCAC	TCAGGACCACAATTCCAACA	AATA
CCRI000199	ca01	TGTTAGGTAGGTTTCGGTGGA	ATGGCGACTACTTCGGCTTA	TCT
CCRI000200	ca01	CCATTGAGCCAAGGAATTTG	AGAATCAAGTTTATGGAGGTTTGA	AT
CCRI000201	ca01	CTTGGGATCAGAATTGGCAC	TCAAACAATCCCAAACCACA	ATTTT
CCRI000202	ca01	TGGGATTTGCTTTGACTGTT	GCGATCCCATTTACACTCATC	TG
CCRI000203	ca01	TCCATGGCTTGGTATTGTTG	GCTGCAATGAGCAACTCAAA	AAAAC
CCRI000204	ca01	TTGGGCTGCCAAATTTAATG	GAAAGCATCAGCTTCCTTGG	GGTGCA
CCRI000205	ca01	CAAGTGGATCAACGGGAAA	TGCAACTTCATTAATTGTCATCG	TAAG
CCRI000206	ca01	GGCAACTGTTGTTGTTGCTG	AATCTCTTATCCCGCCGC	TGG
CCRI000207	ca01	TTGGACAGACAATACATTGGAAA	TTCCACTTGGGCTGAGTACC	TA
CCRI000208	ca01	TGCGGAGTAATAGGCTCAGTG	TTTGTTGAGTGGGTTGATTGA	AT
CCRI000209	ca01	ACGCTTTGATCCCACTTGAC	CCTTGGGAAGTAACAATGGC	TTTG
CCRI000210	ca01	GGTGGCAGGCCATAGAGATA	CATGTAAGGGTTTATTGTGCTGA	AAAATC
CCRI000211	ca01	TGGCATTCGTGGGTGAC	AAACATGACATACACAATAAACAAACA	TATG
CCRI000212	ca01	CGTTTGATATGAATTCGGTTGA	TGTGGGTCATTAAAGCATGG	TA
CCRI000213	ca01	TTGTCAAAGGCTTGATTTGG	ATAAACCACACCACCAAGGG	AT
CCRI000214	ca01	GCGCAGCCTAACACTAGCAG	TCATCTCTGCAGGAAATCCC	A
CCRI000215	ca01	ATTTGCCAACACAGGGAATC	TTATGGAAGGCCCATGAGTT	T
CCRI000216	ca01	GGCTTGGTTGGCCTTACATA	TTTGGTGGAGATGAGGAAGG	AAATA
CCRI000217	ca01	CTGCAGAAGCTCCTCTTGCT	GCGAAATCTTCAAGGAGGTG	AAACA
CCRI000218	ca01	AAATGTAATTTGAAAGAACCGAAA	GTAAATGAAAGACGCCGGAA	T
CCRI000219	ca01	ATTCGGTCATTGTTTGGCAT	TGCACAAACACGTATACACACA	TA
CCRI000220	ca01	TGCCTTTCTTGCCAATCTAAA	TAGACGTAAATGGCGCACAC	ACTTTC
CCRI000221	ca01	TTTCGTCGGGTTCTTAATTTG	CCACCCAATAGGAGAAGACG	TA
CCRI000222	ca01	AATATTCAGATGGTGTTGGCTT	GAAATTTCGTACCATTTGGGTT	AT
CCRI000223	ca01	GGGATTTAGCCTGGATTGGT	TCACATGTGCTCAACCATCA	AGAATG
CCRI000224	ca01	GCTAAACAATTAAGATTTACATGGCA	ACCACAACATTTACCCGAGG	A
CCRI000225	ca01	ACATTCGAAGGGCTCGTCT	CCAAGTTTCATGCACCTTTAAT	TTA
CCRI000226	ca01	GGATTTGTTAACTCGACTTGATTTG	GACACCATTTGTAACAGCTCG	TCGAT
CCRI000227	ca01	ACCACCTCCAATTTCTTCCA	GAATCGGGTTAGTAAATCAAACG	TATTT
CCRI000228	ca01	TCAACCTCTAAATAGCCGCC	CAAATTGGCAACAGGAGGTT	CCA
CCRI000229	ca01	TAGGTTAGCCTGGGTTGTGC	AGCTTAGGCACCGAATCAAT	TTGGTT
CCRI000230	ca01	TTGACCACGTCTGAAACTGC	GAAAGCCCGCATGAGATTAC	CTTTT
CCRI000231	ca01	ATGGAGTGTAGGGTTCGACG	GCCTTGAGGCCTGTTTATTG	AAAT
CCRI000232	ca01	CATTGCTTTCAAGCCTCTTT	GGCAGCCATGAAAGTAAAGC	TATTT
CCRI000233	ca01	AGAGTCCAGCTCCACACGAT	TGTTGCTTCCCTTTGCTCTT	A
CCRI000234	ca01	CCCTTGGGAATCGTTGATAC	ATGGCATTTAACAGTGGGCT	TCT
CCRI000235	ca01	CAAGACTAGGGCCAGATTCG	TCCATACTTTAAATCGTGTTAGGTCA	ATTT
CCRI000236	ca01	AATTCTAATTCATCTACAACTCTCCAT	AAGGGCTTCTTAAGAGCTGATTT	TTATA
CCRI000237	ca01	ATGACTGGCCTAATTTGATCTC	TGGCAAGTACTTACTATTCTTTAATGC	AT
CCRI000238	ca01	AAATGAAGTACAAGTTTCTGAGCA	GACACCGATCACTGACCTGA	AAG
CCRI000239	ca01	CGTAAGTCATTCTCTGGTTTGG	TCATGCAATCTCCCTGTCAA	TTA
CCRI000240	ca01	GCCATAAAGAACACTTCCTCCA	ACCGTAGGGTCGGTAAGGTC	AT
CCRI000241	ca01	CAAGACAGCGTTGAAACGAA	GGTATGTGGTGATGCCGTC	TTTC
CCRI000242	ca01	AACCATAAACTGACGCGACC	GCAGAATATTGCGAATGTCCA	TTA
CCRI000243	ca01	AACACCGCTAAAGGTCATGG	AAATCATGGACATTATTCTTCTCAA	AT
CCRI000244	ca01	GAAGGAGTGGTTTCTGGCTG	GCTAAGCCTATCTTCGGGCT	TGC
CCRI000245	ca01	GAAGGTAAATCGTTGAGGGTTG	TGACTAAAGAAGTAAATGCGGACA	TTTTC
CCRI000246	ca01	GGACTCGCCGCATAAATAAC	ATTCTGGGAGGGATGAGAGG	GGGTC
CCRI000247	ca01	CCCGAATCTGGATTTGAGTT	GGCAGGTACAAAGCTGCTAGA	TTTA
CCRI000248	ca01	GTTGCCGTGAATTTATTCGG	TCGTACCTACAGGGACTGTGAA	TTTAT
CCRI000249	ca01	TCTGGAATAATGATATGGAAAGCA	AGCCTGAAACACGCAACTTC	AT
CCRI000250	ca01	CTTATGCATCAACCCATCCTC	TGATAATGGTCTTGAAGGCTTG	AC
CCRI000251	ca01	CCTTAAATGAAGGCCACACG	CCCTTAAGAGGAGCTACACTCTATT	TTTAA
CCRI000252	ca01	ATTGTTTAAAGGCCGCTTCA	CAACAGGCCCTACTTTCTCG	TGAAA
CCRI000253	ca01	CCTTACGCAGTCGAACCCTA	GACAGTTTGCCAGGATGGAT	TTTGAA
CCRI000254	ca01	TCTTCCTCTTGCAAATGTCGT	TGCATCGTCACTTCTCAACA	TA
CCRI000255	ca01	ATTCGGGTCTTCTGAAGGGT	GCACTTCAGCTAGAATCGGC	TTCTT
CCRI000256	ca01	AGATATGGGCTTTGGGAAGG	AGGTAGTCACGCCATAACCG	GCCAA
CCRI000257	ca01	ATGGCCATAGCCCATTACAG	TGTACTGGCAACTTTGCTGC	ACAGTA
CCRI000258	ca01	CACTAGTCCTCGATAATGGCG	CTTGAGGTCTTGAGGCCTGT	TTTA
CCRI000259	ca01	AATCGGTGGTTGTTCTTTGG	CCGATTCTAGGGAAGGGAAG	TCTTC
CCRI000260	ca01	TCCACAATGTTCCAGCAAA	TCCAAGCAAGCTTTGGATTT	AGAAA
CCRI000261	ca01	TGTCTAAGATTGTCTTTAGAGGAAACA	TTCTCATCTTTCCCTTTATTCTTCA	AAAAG
CCRI000262	ca01	CCACCTTTGTCGATTTGTCA	GGATCTTGCTATGCCTGTCTT	T
CCRI000263	ca01	TAAGACACTTGTCAATCTCCTGAC	AAATCCTAGATCCGTCCATGT	AT
CCRI000264	ca01	GCCTTATTCTAACAAGTGGATGG	TTTGTTTGGCTTTCTCTGTTTC	AAAT
CCRI000265	ca01	ATGCGTAGGGAAACAAGCAT	TGTTCATTGCATAGCACGAAT	TTATT
CCRI000266	ca01	TTTAGGCATTTGTGGGCAA	TGAGCGTGAAACAACGGTAA	TA
CCRI000267	ca01	TTTCTTTCTCTGCTCTGTTTCG	GCAAATAAGCCTTAGAAGACAAGTG	TATTA
CCRI000268	ca01	TTTCCAACGAAATTACAAATCAAA	CCGGGTTAGGGAGGTTACAT	T
CCRI000269	ca01	TCAAGCCACAACTCAACTCG	AATCCGCCTGTACAACAACC	CAT
CCRI000270	ca01	AAAGCCCGAATCGAAACAAT	TTGGGTTTCCTTTCGACAAA	TA
CCRI000271	ca01	CCAAATACAAGGCCGAATACA	GATGGTGTTTGTGTTTGGAAGA	AT
CCRI000272	ca01	GGCGTTGTACGAGCTTTATGA	TCCACTTGGCTGAATACACG	AT
CCRI000273	ca01	AACCAAAGCTGGGCCTTATT	GTGCCGCTTAGCAAGACTTC	AT
CCRI000274	ca01	TCGTTCGTAACCTCCACTATCA	TTTCACTTCACTTCTTCCCTGA	GA
CCRI000275	ca01	CCGCTGAAACATCTTCATCA	AGGAAGCAACAGTGAGGGAA	TCTGC
CCRI000276	ca01	CCATTTAAACAATGACGAGGG	GGAGTGATATGGGTTAATGGGA	TTTCCA
CCRI000277	ca01	ACCCACCGATGGATTGATTA	CGGTACACTTGCTTACATCGC	AAGAG
CCRI000278	ca01	CCATTTCCTTTCTCCTTCCC	TTTCTTGTTCTCATCATGTTGTTT	AAAAT
CCRI000279	ca01	CTTGTCGTTTCACCAAACCC	AAGTAAGCCCGCCAATGTCT	GA
CCRI000280	ca01	AGTGTGTTGGTTGGATGGGT	GTGGGCCGTAGCCTTATACA	TTGGG
CCRI000281	ca01	AAGCCACATCAACCGAGTTC	GAGTCGGGCAGCAAATACAT	A
CCRI000282	ca01	GGTGTTATGATTCCTGTAGCATTT	TGGGTAATACTCACCATTACAGGA	TA
CCRI000283	ca01	TTTCATACATAATATTTCCACATTCAT	ATATCATCTTGGAAGAAAGAAATTG	TCCACT
CCRI000284	ca01	ACAATCGGATCGAGTATGGG	AAGGTTGAGGATGCCTAAGGA	A
CCRI000285	ca01	TAAGGCTGCTAGTGCCATTG	CCGTGCAAATTTACAGCAA	AG
CCRI000286	ca01	AAATGTTTCCAACGCATCAA	GGCCTTGTATTTGGATGTGG	ATGC
CCRI000287	ca01	TTGGTTGCTATTCATTGTCTCTTT	TGCATTGGGAAGCTTTCAG	AT
CCRI000288	ca01	GGGCGTTATAGCCCATACAA	ATCGAGTGTTGGCAGTGTGA	TTA
CCRI000289	ca01	CGCACTCATAATGAAAGTGAGC	GGCACTTATGCATTGATTGTTT	T
CCRI000290	ca01	TGATTCAACACCTCGCAACT	AAACATTCGCTTTGAGGTATTT	AAT
CCRI000291	ca01	AGCCTTGTGCTGGTGAATTT	GGGAATTCATGTGAAGGTGG	TTTTA
CCRI000292	ca01	CAAGGCTCTCGTGTATGCAA	CAAATGTTCTTCATTTAATCCTCA	TTAATA
CCRI000293	ca01	TGCTAATTTCGCTTCATCCA	CAAACCCTCATGTTAATCGCA	CCTCTC
CCRI000294	ca01	ACCATTGGATGTTTGGTCGT	TCGGTTCGGTTAATGTATTTGA	TAAAT
CCRI000295	ca01	AAAGCAAAGGAACGTCCAAA	ATACCTTGAGGATCCGGGTT	AAATA
CCRI000296	ca01	TGAAGAGGATTAAGAGGGTTACTTG	ATATTTCTCCTTCAGCGCCA	AAAATA
CCRI000297	ca01	TCATTTGACCGAATAACAAGAAA	AGGAATGGGTTAGTGGCAAA	AT
CCRI000298	ca01	GAATGTTTCGATCAGTACGTGG	TAACTGTGGATGCTTTCCGA	TAA
CCRI000299	ca01	TCCTATGACATTCATCATCCCA	ACTCCGGCGACGGTATC	AT
CCRI000300	ca01	TTGTTGACTTTGCATCGCTT	CGTTGTTGCCAGGGACTAAA	AAAATA
CCRI000301	ca01	AATCACATATGTCCAATCGGC	TCTACATTCAATAGATTCGTTATGACC	ATTA
CCRI000302	ca01	GCCTTGGCTCTTGCAATTTA	AAATGCTCTTTGCTTGCCAT	T
CCRI000303	ca01	AAGGTCTTGGGACCGACTTT	GCATGTTGATTATTTCTTCATTTCA	AT
CCRI000304	ca01	TTCAACGAATTCATAATGACCAA	CAATCGATCCCTCCACTAGC	TTAA
CCRI000305	ca01	AAAGCTTCATTCGATTATGCC	TCATGCGTACGTACATCAACAA	TA
CCRI000306	ca01	TGGTCTCAACGGGTTTCTTC	CACTTGTTACGAATCATGCGA	AAATT
CCRI000307	ca01	AAAGAACTGTGATGCTCCCTT	CACAATTCTCCTTCAACTTCTCAA	AAG
CCRI000308	ca01	TGAGGGAAGAGTGTAACCGC	CTTTCCCTCCGAAATCCC	G
CCRI000309	ca01	TTTGGCCGAGTTGAGAGTAAA	CTCTAGGGTGCAAAGCGAAT	GATCA
CCRI000310	ca01	AATTGTCACACCCGAATTTGT	AATTCACGGCCACCTAGAAA	T
CCRI000311	ca01	GTTGTCGAGCCTCAGCATTT	GATGCGGATCTAAGGTGCAT	CCATTT
CCRI000312	ca01	CCAAATCAAAGCAACTAAATAAACAA	GAGTTCTCGTCACCGACCAT	AAT
CCRI000313	ca01	GCCAGATACTACTCCTAAGATAACAAA	TGTGTTCTTATGCTGTTAATTCCTTT	AAT
CCRI000314	ca01	CCTTGGCTTTACCTGCCTTA	GAGCATCTCCATTCTCCCAT	TATGTA
CCRI000315	ca01	TTAGCGGTTGCTCCCTTCTA	GGAATAATAAGGCAAAGCGG	AAAAAT
CCRI000316	ca01	TCAAATTCATCCATGGCACA	TCGACTGAACTCCATGTTAGGA	AAAT
CCRI000317	ca01	TGAATCAATACAAGACGCATAGA	TGTGTCAAGGTGGAGATTGTT	TAAAA
CCRI000318	ca01	CGAACAAGTATTGAAATGAGGGA	CCGAATTTGAGCTAGCTTTG	TATGT
CCRI000319	ca01	TTTCATTCTCTCAAATTCGTTTATG	TTTGAAAGTTCAAGTACCCAATTAAG	T
CCRI000320	ca01	TTAAGTTTGGGCCTTCCAGA	TTCCTCTCACCCAACACTCC	AT
CCRI000321	ca01	CAGTCGGATTTCTGCCTACC	GAGCAATTTCAGGGTCCAAT	TA
CCRI000322	ca01	TGCAATGATGGAAGAAACCC	CACTAGCCACCAACTCCCAT	T
CCRI000323	ca01	TGTATGCCACATCAACAAAGTT	GGCAGAGCAGAGGAAAGAGA	TTTTA
CCRI000324	ca01	TTGACAAGTGTATGGTAATAGTGAAA	AAACCCTAAATTTCCCTTTCTTT	ATA
CCRI000325	ca01	CCTAATTAGACTTTGCACCTTGC	GCAAAGGTAACGGGTGTGAT	TTTTC
CCRI000326	ca01	CCCATGTTTGAGTCTCTGCAT	CCACGGTGACCTCGATTTAT	TTTCT
CCRI000327	ca01	CCAAATTTGCAGTAACACTGTAAGAA	AGCGTGGAACCTACAAATGG	AG
CCRI000328	ca01	GCATGTGTTAGATGTGTCCCTC	TGACAATGGTGACAAAGTCCC	G
CCRI000329	ca01	ACAACCATTCCCACCAGAGA	AAGATCAGGTGGCATTGAGG	CAAGG
CCRI000330	ca01	CCCAGGTCTGCATTATGGTT	TGCTAATTGTCAGCTGAGGC	TATTT
CCRI000331	ca01	TCTTGCGCACAGAATGAAAT	TCAGTTTGCTGATTTAACCAATTC	ATTT
CCRI000332	ca01	ATCTCTTGCCACTTCCGCTA	ATATGACCGGTTTGAAGCCA	A
CCRI000333	ca01	AGAGGGAGTTGGCAGTGTAAA	TCACCAATGAATGGCTGATA	AT
CCRI000334	ca01	ACAGACCGGGATTTATGCAC	CTTGGTCGTTGATGGTGATG	T
CCRI000335	ca01	TGTTTGAAATCAGAACACGAAA	AATGCTGCCACAACTCACAA	AATGT
CCRI000336	ca01	AATGCAATTACGGTGGGTTC	TCTAATTTATTATCTCCGTCCATTG	ATAG
CCRI000337	ca01	AATCGTTCAAACCCTAACGG	AGAACTGGTGAAGCTGCCAT	A
CCRI000338	ca01	TTAGCTGTCAAGAATCCTTGTTT	AAAGATCTATCATGATCCCAACAAA	TTA
CCRI000339	ca01	TCAATTCCACATGACCAACA	TGGATGCATCATGGTGTTCT	TA
CCRI000340	ca01	TGTGGGTTCACGTACTACAAGAG	GGGCATATCTAAAGTATGTGAAAGG	TTTG
CCRI000341	ca01	TAATACATGGTTGCGGCGT	TTAAAGTATCTGCAAATAAATCTGAAA	TTA
CCRI000342	ca01	TGTGTTCGAATCCCAGGGTA	CGATTGATGCAATTAACAACG	CTTTT
CCRI000343	ca01	TTGGATCAGTTTCGACTCCA	AGTTGCCTGTGAGAGAGGGA	GCATT
CCRI000344	ca01	TTATCACCGACCTCAAATTCAA	GGCACCGTACGAAGCCTTAT	ACTTTC
CCRI000345	ca01	CCATAGCTATTTGATCCTTATGGC	TCAGAACCACAAATCTGACCC	AATAA
CCRI000346	ca01	AAGACCGGAACGTCAAGACA	GTTGCCTGCGCAATAAAGA	TATTTT
CCRI000347	ca01	TGTGGTAAGCTCTAGCTAATGAAAT	TTAATTTGGAAGTTAAATAGTTGGC	T
CCRI000348	ca01	GCATTTGTAATGCTATGTTGTTTG	GGCTTGTAAAGCCATATTCTATTAGG	TTTTA
CCRI000349	ca01	GGTGGAGGAGACCAGAGATG	ATGTCTTGGGTTCGTCATCA	GAT
CCRI000350	ca01	CATTTCGGCATGTAGAGGCT	CTTAGGACATTCGGCCAAGA	A
CCRI000351	ca01	CTGGCCCTGCATATGGTAGT	AACCAAATGATGGATCTCCG	TGG
CCRI000352	ca01	TCGGTTGACTAGAGCTCACAAA	AATTACAAATTGAATGGCCAAA	TA
CCRI000353	ca01	TATGTAGTGGCCAGCCATGT	ATCAAGTGTGTCCGAAAGCC	AAAT
CCRI000354	ca01	TCCTCTTCCTTCCTTCCCAT	GGAACAACCGAAGTCATGAAA	TTATT
CCRI000355	ca01	ATTTGGTCCTCAAATCTCGC	TTTGGAATGATGTATGGAAGTG	TATT
CCRI000356	ca01	TTTGCTTAAGAGTAAAGACGAAGC	TTGAGGAAATTATGGTGGTCTT	GTG
CCRI000357	ca01	TGAATCGAGCTCCCTAAAGC	GCTCCATCGCAATGGTTTAT	TTATT
CCRI000358	ca01	TGTGAATTTCTGCTTCTGGTTG	GGACCACCCTCGACTCTCTA	CATA
CCRI000359	ca01	TCATAAATTAAGGGAAGAGCCAA	AAATTAATCAGTTGGCTTCAAGAAA	TTC
CCRI000360	ca01	TGGAACATGACCAGCTTCAG	CTGAGGCTTGAACTTGGGAC	GT
CCRI000361	ca01	AGCAGGCTGTGCATCTTCTT	TGCAGCGTACAAAGAACCAA	TTTCT
CCRI000362	ca01	TGGTGTGATATGGGAATTATAGGTT	ACCTCCCTTGTTTCTCCACA	AAAAG
CCRI000363	ca01	TCCGCACAAGGAATAGAAGC	TTGCCCAGGGTACATTGATT	TG
CCRI000364	ca01	CCCGGATTTGGGTGTTCTAT	CCAACACCCACCTTACCCTA	TA
CCRI000365	ca01	CCTGCTGGTCTAGTGGTTGG	AAGAAGGTGGGAGAGAAGCA	TTTA
CCRI000366	ca01	AAGGGCTCGAACTTGGGTAT	GGTCCAAACCTCATTCCTCTC	T
CCRI000367	ca01	CGTGGTTTAATGGTGGTTGA	TGAACATTGACTAACGTGCCA	TTTAA
CCRI000368	ca01	CAGGCATGATGAACTTGTGG	CAAAGGCAAACAAGATGCAA	AT
CCRI000369	ca01	CCATTCTTCAACCTGTTCCA	ATGGGAATTTGCCAATGTGT	CAAAA
CCRI000370	ca01	GAAATAGAGTGTGTTTGGATGCC	GAGAGGACTTAGAGGGAAATAGCC	T
CCRI000371	ca01	GGGCTTTCGGACATTGTAAC	GACTAGTCGATCCGTGCTGA	AT
CCRI000372	ca01	GGGAGTTATATTTAGAAAGGGAGGA	CAGTGAAGCCTCGACAATGA	AT
CCRI000373	ca01	TGCTCGTCCTCTGTGTATCG	GGAACTAGGATATTAGGAACATTCG	AGAAA
CCRI000374	ca01	TTTCACATGAATTTGTTGGTCA	GTCACGAGCCAACTCAACAC	TTA
CCRI000375	ca01	TACTAAGACTCCGTTGGGCG	TCACAATCGGAAGACATGGA	AGGTG
CCRI000376	ca01	CATGTGTACATGTGTGCATGAAT	TTCCAAGCTTTCAAACTCTAATTTC	AGAA
CCRI000377	ca01	CACAAACTCCAAGCCAATGA	TTTCATGGAACAAAGTTGACAT	AAAAT
CCRI000378	ca01	TTGGAGATTGAATTGATGGAAA	CATTTCTTACCTTAGCTCACATTTCA	AGTTA
CCRI000379	ca01	TTGTGTTCGAGTCCCTATGC	TAGGGCGCTCAATTACAACC	TTTA
CCRI000380	ca01	TCTTTCCTTTCCACTTTCGG	AAACACAAGTGTAGGGTGATGA	TA
CCRI000381	ca01	GGAAGAGAATTGACACTGCCC	GGGACCATTGAGTCCGATTA	AAAATA
CCRI000382	ca01	CCGACATGATTATGTGAGTGC	GTTCACGATTCCTCTCCCAA	AATA
CCRI000383	ca01	GAATGATAAATAAATAATCAAGCGAA	ATTTATATCCGATTTCGCCC	ATA
CCRI000384	ca01	TGGACGCCCTTGTAGCTATT	ACATGGAGAACCACGGAGAC	CTAT
CCRI000385	ca01	GTGTTAATCAATGCGCCCTT	TTGGGAAGGACCATACTTCG	T
CCRI000386	ca01	AAGTGTTCAAATGCTCCATACA	TGGATTGAATCAAGGAAATCG	CTAAT
CCRI000387	ca01	CGTAAACCATTTCGTTGGCT	TTGTGAATGAGGGCAATACTT	TTTTA
CCRI000388	ca01	CCAAGGTGAAACCCGTAAAG	AATCTCCTTTGGTCTCAAGGC	AGA
CCRI000389	ca01	TTTAGAATGGCCGAACATCA	CGATAGCATGTAATGGACGGT	TTTC
CCRI000390	ca01	TTGGGCAACTAAAGTCATGAAA	GAAGTTTGAACCCTTCCGTG	AATTA
CCRI000391	ca01	CACCACCTCTCAAACCATCC	AATGCTGAGCTTTGTAGCTCTTT	ATTTT
CCRI000392	ca01	TTCATCAACATTCAACGTCCA	GCTTTGATGTGCATGGATTG	AT
CCRI000393	ca01	TGTGTGTTCCCATAGAGTCTGG	TTGCCACGTGAGATTGACAT	TTAG
CCRI000394	ca01	AATGCAATCATGACGCATAAA	CAAATCATATCATTCATAACACAGCA	TA
CCRI000395	ca01	CCGTGATGCGAGTAGCTAGA	TGCTCCGTTGAACCATATCC	CCA
CCRI000396	ca01	ATCGCAATACCACGTGTCAA	GCTTCAAAGCCAGTCCACTC	TAA
CCRI000397	ca01	TTATCTCCATCAATTGTACATCCA	AAATAAAGCTTGAGTTGAGTGGTAAA	AT
CCRI000398	ca01	ACCAAATCGAGCCCATCATA	CCCATCCTCATCTACACCC	TAATGG
CCRI000399	ca01	TTCTCTGATCGGGTTTGGTC	CAAATTTCGAAGCCGATGAT	CAACAG
CCRI000400	ca01	TTTGGTTAGGTGAATTAGTTTGAA	TTTACCATTACCATACCATTGTCA	TAAA
CCRI000401	ca01	AATCTTCTGGTTTGGCTGGA	GGACCTGTCCCTTGAGCATA	CAG
CCRI000402	ca01	TGGTATTTCTCCAGGGAGGG	CAGGCATTCAACGAAAGACA	T
CCRI000403	ca01	TGGTGTGATTGGTTGGTCAG	TTTGGCCCACAAATTTCAGT	AT
CCRI000404	ca01	TTACGCGCTTCTGTCAACAC	TATACCAACAGACTATCGAGGAAA	AT
CCRI000405	ca01	ACCATTGACCACGTTGATGA	TGTGTCAAACATTTATTGGGAA	TTTTA
CCRI000406	ca01	TTTGGGAGATTTCAAATTAAGGA	GTCCACCTAGACCCAATCCA	TTGGG
CCRI000407	ca01	AAATTGAAATGTAGCCAAATGGA	TCTTGTACTCGTAAATTCATATAACCA	AT
CCRI000408	ca01	CCTCGAACACGTACGACAGA	GGCTTAGGTGTGGTGAAATTG	TATTC
CCRI000409	ca01	GTCAGTATTTGGCCCTTTGC	AAACTCATTTAATCCCAATACCAA	TTTTG
CCRI000410	ca01	TGTAATTAGATCGTGGACTAGCG	TGGGATACCATTACGAAAGCA	TTTA
CCRI000411	ca01	CCCATGTAATGCAACACACA	TATTAAGGTTGCACGGGTCG	GTCAT
CCRI000412	ca01	TTGATTCGATCTCTGTGGGA	GAGAAATGCGGAATTGTGCT	TCT
CCRI000413	ca01	TGAGCTTGAATGGATGACCA	GGGTCGAATTGTTAGTGGCT	TTTCT
CCRI000414	ca01	CAAGCTTGAATGTAACTGAACCC	AAATGGAAGCCTTTATGTTGC	TTCTTT
CCRI000415	ca01	TCCAACCCTCTCTCCTACCA	AAATCGGCAATGGAAGAATG	CA
CCRI000416	ca01	CAAGAAACAGCTGGGAAGGA	CGGATTGGCTTTCATTCAA	GGGTAT
CCRI000417	ca01	ATGACCGGATGGGTAATGAA	GTTTGCGGAAATGGAATTTG	GAAA
CCRI000418	ca01	AAAGGGACAAATTAAGTAAATAAACCA	CCATACATTTGTCATCATTTGG	TATAT
CCRI000419	ca01	GGTGGCCAGAAGCTGAAA	CAAGAAACAAAGGTGATTCGC	AAGAA
CCRI000420	ca01	CGATACCTCACCTTCAGTTTCG	TCATTCTAAACGAAATGACTTCCA	ATT
CCRI000421	ca01	GTTCAAACAATGGCCAAACC	TTTCAAACTCTTCAGTCAAGTTCA	TTTTC
CCRI000422	ca01	GGTTGAGGTTGCTGTCAGGT	TCGGCAGGCAGTTAAGCTAT	AAAT
CCRI000423	ca01	TGGGATGTGAATGTTTGCTT	GCCAATCTTCCTTCTCTCCC	CATA
CCRI000424	ca01	TCTCCTCCTCTCATCGCCTA	CCCAAGCTTGTCGAGAGAAA	TTTCTT
CCRI000425	ca01	CGTCTAGGCCAAGTTTGTGA	AGCTTGATTGGGTTGGTGTC	TAA
CCRI000426	ca01	GGGAGGAATTTGAGGGATTC	GAAATGCATACTGAGCACCAAA	TTTAT
CCRI000427	ca01	CATTCCTATCACGATGCCAA	AGCAACGGCATGGATTAGAG	AAAAT
CCRI000428	ca01	GCAGTCAGTGCTGCTTCCTT	GCTTGATTGCAGGAAATTGA	A
CCRI000429	ca01	CATGCCTTGAAAGGAAATTGA	CCCTCACCTTCCATAACCCT	TATGGT
CCRI000430	ca01	GGAGATTGGATTAATGACTAAAGGA	ATACTACTGGTGCGCTTGCC	ATGTG
CCRI000431	ca01	GAGATGGCCAAATGAAGCAT	GGATGATAACGGTCTGGCAT	TTTTA
CCRI000432	ca01	CGGTGATCTCATACGACCCT	AACCGGAGAAAGGTGAAGGT	ATTTC
CCRI000433	ca01	GCATTTGTTGCTTACGGGAT	TCTGTCAATTCATGTTCAATGG	TA
CCRI000434	ca01	GTGGTTTGGTTGACTTGGCT	CAAACACCACCACACACACA	TA
CCRI000435	ca01	TGGACATTGCTGGACATTCA	CTCAACCACTTTCAACTTCCC	AAAAG
CCRI000436	ca01	CATGTCCTCGGCTAAAGGAA	TCACAAATCCGACCATTCAA	TA
CCRI000437	ca01	GCCTAAGAGGGAGATTGTTGG	GAAATGTGGCGCTCTCTCTC	AT
CCRI000438	ca01	TCCAAATTGATAAGAATGTGAAAG	TGGTTCTCAACTTAGTACCCATCTT	AAAAT
CCRI000439	ca01	GGGAAATCCACATGGTGAAA	GGGAGAAAGTTCAGAGCTTGG	TGA
CCRI000440	ca01	TGTGAGGTAGATTGCTCATTTATT	AACGCCTCTAAAGAACATGACT	AAAAT
CCRI000441	ca01	GCGATGGACTGCTGAGAGTT	GAACAAGGTTGCGAGAGAGG	T
CCRI000442	ca01	ATTTCCCAAATGGATGGTGA	TCGAAAGTCTCTGTTCTTTATTTCC	TTA
CCRI000443	ca01	CAAGTTGCAATATGCAAAGGAA	ATTTGATACACCGTCAGTGAAA	AATA
CCRI000444	ca01	GGCAAATTATGGTTGGCATT	TTTCGTGGGTTTAAATTTAGCAA	T
CCRI000445	ca01	AATTAATATGGGTCGGGCCT	TGAGGATGTTAAACTCTGCGA	GCCCA
CCRI000446	ca01	TGATGTGCAAGTGGCATAGG	CATGCGTTTAACATAACGAACA	TA
CCRI000447	ca01	TTGCCTCATTTAGTGGCAGA	CAGCGATCAAGGAACAAATG	ATA
CCRI000448	ca01	TGCATTTGCATATAATTATTAAGGTTT	CATGACATATGCTTATAACTGCCA	TTAT
CCRI000449	ca01	GGCTTGGTAAAGGAACCACA	GCCACTATCTCTTTCAGCGG	GTATC
CCRI000450	ca01	CCATGCATTTGAACGGAGTT	AATGAATAATAAAGGGATTCACATTG	AT
CCRI000451	ca01	CATGTGTTCGTAATAATTTGCTTT	TGGTGACCACGTGTCAGATT	TA
CCRI000452	ca01	CTAGAGGTACACATGGGCCG	GCGCTCGAGCTTAACAATTT	GCCCA
CCRI000453	ca01	TGTTGGGAGGTTAATTTGTTCA	CCTTACTATGCTATGATCTTTCCC	TA
CCRI000454	ca01	TCAACTTTGCCTCAAAGGCT	GGATGACAGCGCTTATTTGA	A
CCRI000455	ca01	ATCGAGGTTAGTTTGTGCGG	CACTGGTGATTGAACATGGC	T
CCRI000456	ca01	AACCGCACACACACACACA	TGGACCAAACATATGTAGTGATGA	AT
CCRI000457	ca01	AAATGGCGGAGAAGTCGATA	TTGGGAATTGCAGAGAGAAGA	AG
CCRI000458	ca01	CTGAATCCGCCTTTACTTGG	TTCATGTTGGGTTAATATTATGAAGAA	AATTA
CCRI000459	ca01	GTAACGAGCGGGTAACCAAA	GAAAGTATGAAACTCAATGCGG	T
CCRI000460	ca01	TGCTGATGCCTTAGCTACCTT	TAGTCATTGGCCAGTCTCCC	AAAT
CCRI000461	ca01	AGGTCTCATGGCAGAACCAC	AGCACAAAGCCAGAGATACCA	ATCTGT
CCRI000462	ca01	TTCTTGTGGCACTTTACTTGACA	GGTTAGACCCAATGGCAGAG	T
CCRI000463	ca01	CATCTTGGCCATTTGTTCG	TGGACGACAGACAGATCACC	AAT
CCRI000464	ca01	GCATGCGTATTTATGATATGGA	CCTTACCCTTAGCCGAATCC	TGAA
CCRI000465	ca01	GGCCTGTTCAGGTCACAAGT	TTGCATGGCCTTAGAAGGAA	TGTT
CCRI000466	ca01	TAGCCGTTGCCAACAATGTA	TTCATGGGCATTATCTATCTCTTT	TA
CCRI000467	ca01	TGCTATTCACCAACGAGCAA	CAGCGATCCTGAGAAGGAAA	TA
CCRI000468	ca01	TGCCATCCATTTATAGGGAGA	CACGTATTGGGTTGGATTGA	TAA
CCRI000469	ca01	CCATGCGAAAGTGGCTTAGT	TCAACAATGACATATGGGCAA	AT
CCRI000470	ca01	TCTTTAGGCACTTGGGCTTT	CAAGGTTTGAATCTGGGATGA	AT
CCRI000471	ca01	CCACAAATGCCGCTAAAGA	TTGATCAATGTTCTTGTTTCGTT	ATATT
CCRI000472	ca01	CTTCAGCATCCAAACAGCAG	TTTCTGGTTTCGTCTCGCTT	CTG
CCRI000473	ca01	CAAGAATTCCAATTTCCATGTTT	AATTCGAATCACGCTAACCG	AAATA
CCRI000474	ca01	TCGAGTATATTTATGACAATGTGCC	TCCGATGAGCTATCCTTGTTC	TTCA
CCRI000475	ca01	GCGAGCTAATCACCCATCAT	TGCACCTAAGAAAGGCAAAGA	TTA
CCRI000476	ca01	TTGCCGCAAACTTTCGTT	TGATGATGATGATGATGATGTAAG	ATT
CCRI000477	ca01	TTTGACCATTGGACCAACAA	GTTGAACAGGTTAGACCGCC	TTAA
CCRI000478	ca01	TTGGTTGCATGGGTAAGATT	TGTCTCAAATTAATCAAACATTAACCT	TTTTA
CCRI000479	ca01	CATGAGCGATCTTTCTCTTCG	TTTGTCCTGAGAAACAGAGGG	T
CCRI000480	ca01	TGAGGAATTAATTGGCCTGC	CCCATGTTACACATCTTGACG	GAAAA
CCRI000481	ca01	CCGGGTAATCGGGTCAAC	GGGAGGAGTTGGTGACGAC	GA
CCRI000482	ca01	TTGTAGCAAGGAGGAGTGGG	AATAATCGAGCCACACGACC	AGGGG
CCRI000483	ca01	GTGGGCCATGCATGATTAAA	TGGTTTATGTGGGCAGTCAA	TTAA
CCRI000484	ca01	GCGGCTGAACTAGCAGAAGA	GCAAGGAGCACAAACAAACA	TTGT
CCRI000485	ca01	GATTGGTGGCGACTCACTTT	TGGGTAAAGAAAGAAAGAAATATTAGG	TAT
CCRI000486	ca01	TTCTCATCATTTATGATTTAATCCTTT	ACCAATCATGTAACGATCCG	ATTA
CCRI000487	ca01	TCTAGCCCTCAGTCATTCGG	CAGAGAAAGGTGGATCTCGG	CT
CCRI000488	ca01	CCCAAATAAGCCAAAGGAAA	AAGTGGAGGGAGTGTTGGG	ACCAAA
CCRI000489	ca01	CCTACCGATTGTTCAAAGAGC	CCGAATACCCACTCCTTCCT	AAGGG
CCRI000490	ca01	GTTGATGGGTCTTCGTGGAT	GCATTGTTGCAAATAGCCCT	GAGAA
CCRI000491	ca01	AATGATGGCTTTCGACTTCC	TGTGGCACGTTAAATCATCAA	AAAAG
CCRI000492	ca01	CCAAATTGATTCGGCATGAT	TTGTGATATTTGGGCAAAGC	AAT
CCRI000493	ca01	TGGACAAAGATGGACATGGA	CGGTAACGCCTCGTACCTTA	TACCCG
CCRI000494	ca01	ATAAGGGCTGTCCCAGGTTC	TGGCAAACAATCAGAATTGG	CT
CCRI000495	ca01	TCAACATCAGGATGGAAATCA	CATTCAACAATTTCTTCGAAAGC	AT
CCRI000496	ca01	TCCCATGGAACTTAAACCACA	AGTTCCAATTTGATGGTGGG	TTTATA
CCRI000497	ca01	TGGACCCAATTCAACAATGAG	TTTGTCATGGTTGGTATGCTTT	A
CCRI000498	ca01	TAGGCTTACTGACAGCCGTG	AAACCGGTCACCAATAACCA	TTC
CCRI000499	ca01	TTTCAAACTTGATAAGGACCAAA	AACAATACCCATGTCATTCAAAC	AATTC
CCRI000500	ca01	CATTGCACTCAACCATGGAA	ACGGTGGCTTATGGTTTCAG	AAGACA
CCRI000501	ca01	ATTTCGACGTCCACTGATCC	TGAGCTCATGGTAAGAACAGG	AT
CCRI000502	ca01	GGAGCAATCAGCACCCTAAG	TATGTGGACACTCACCGGAA	ACTCAG
CCRI000503	ca01	CGAAGGGTACACAGCCTAGC	CGACCGTGTCTCAAGCTGTA	CACGGG
CCRI000504	ca01	ACGCTCATTCAGCACTAGCA	AAATCATCCGAATCAACTCAAGA	TAATTC
CCRI000505	ca01	AAGTCTTCGACGAGCTTCCA	TTGGTTCTTAGGCTTGTGCC	CATTA
CCRI000506	ca01	GACTCCGACGTCCTCTGTTC	TGCCTATGAATCTAGGATGACA	AT
CCRI000507	ca01	CATCAAAGGTATGCACGGTC	ACCTATTCAAGCATATAATCTCACTTT	CATATA
CCRI000508	ca01	TTGAGCTAGGAAGCTTGGACA	CCATTGGTTGTTCAAATGGG	GAA
CCRI000509	ca01	GCTTGGCAGAACTACAAAGGA	TCGAGCAATGCCTTGATAAAT	AT
CCRI000510	ca01	TTGACATCGTTGCTTCGTTC	TGCAGTAATGGCTCCAAGTTT	ATATT
CCRI000511	ca01	AATAAGCTGACGCCATGTCC	TTTGGGTTTGACATCCTGGT	TGTGA
CCRI000512	ca01	GAGATGCAATCAAACAGGCA	GGGAGGCATTCCTCATTATTT	CAA
CCRI000513	ca01	TTTATCATTATTGCCTTGCCTTT	CAAATAGATGAAGTAACGTACAACCAA	ATTTT
CCRI000514	ca01	CCAGACCATCTGGAGCACTT	GGAGGCAACCAAAGTGTTGT	AAAT
CCRI000515	ca01	TGCTTATTGCAATGAACCTACA	AAGTGGACCTTTGGAACACC	A
CCRI000516	ca01	CCAGATGTCTCCTCAGGGAA	AGTGAGTGAGTCGCTCGGAT	CCA
CCRI000517	ca01	TTGCCCTGAATTCTGATGAGT	CCTCTGTTCCAACTAGACCCA	AAATA
CCRI000518	ca01	CACTTGGGTCTGGAAGCTCT	GCTGAGGAACTGACCAAGGA	AGCCTC
CCRI000519	ca01	CAGCTTCAATGCAGATGAGTT	TGGTGTGTTGGGATTGCTAA	AT
CCRI000520	ca01	TTTGGGACCATAAATTTGGC	ATCAAATTAAGCATTCAAACGG	TTA
CCRI000521	ca01	CCAGCTGGCTGGTTACTCTC	CTTGTTGGTGGCTGAGTGAA	AAG
CCRI000522	ca01	ACTGCCGTCGATCATTCTTC	GGCAGTGAACCAATATGACTGA	TTATT
CCRI000523	ca01	TTTCAAGATGTCATGTCAACAAA	GCGATCTTTCCATTTGTCTTT	ATTT
CCRI000524	ca01	TGAATTGCCATTTCTTGGGT	TAGGAAGGACCTTGTGTGGC	TTTTCT
CCRI000525	ca01	TGTGGCATTCTATCATGTCATT	TTCTGTTGGAAGCTAGAATCACTTT	AT
CCRI000526	ca01	CCCAAATCCTAGCCCATAAA	TTACTTGAGATTTGTTAAATGATGAAA	TTTA
CCRI000527	ca01	AAGCGGGACATTACAAGGAC	TTCCTTTGCCACATAATGGT	AAC
CCRI000528	ca01	GCCCATTCCAATCACAGATG	GTAGGGATGGTCGGAGATGA	CAGATA
CCRI000529	ca01	GCTGCAATGGAGAATCCAAG	CCATCTCCAACCCAAGAATG	TCT
CCRI000530	ca01	CGAAGTGGTGCCCAAGTATT	TCAGGTCCAAGAGAAGAACAAA	TTTCT
CCRI000531	ca01	CCTTCCTATCATGTTTCCAACC	CCATAACCCATAGAGACACCG	ATAAA
CCRI000532	ca01	AACCCTTATGGCCGAAAGTT	GAAATGATAGTGGACGATGAACA	TATTT
CCRI000533	ca01	GGGATGGGTGGGTTGATTAT	TAACAGTCTGGGCCTTAGCC	AT
CCRI000534	ca01	CATTCCAACCATTTCAAGCA	GCTTGTAATCTTGCCATTGGA	AT
CCRI000535	ca01	CATGGAAACATTGGCAAACA	TCATTACCACACTTCTCATAGTAATCG	AT
CCRI000536	ca01	CATGGCAATGGAAGAAGTTG	TCATCAAAGCTCTTCCACCC	T
CCRI000537	ca01	CCGTTTCTTTGTTGCGATTT	CAACCACAAAGTAACTCACAGACC	T
CCRI000538	ca01	TATTTCTGCAGGCATTGTGG	CAAAGGGAAACAAACAATCAGA	T
CCRI000539	ca01	TGCCATTGAATAAGTGATGGA	AGATGAACCATGGCCGAATA	AAAG
CCRI000540	ca01	GGTCATTCCCAAGAAATGAAA	GCGAGGACAGGTAATTTAGGG	TAAAA
CCRI000541	ca01	GCAGCGTGAGAAACAACAAA	GCTGTGCTGTTTGGTCTTGA	AAT
CCRI000542	ca01	AAGCCCGCATCTCTCAAGTA	GTTAAGCACATTTCGGCCAT	AATTA
CCRI000543	ca01	CATCGGAATGGCTAATGATG	GCCACGAACCTACACCAAA	AT
CCRI000544	ca01	CCGAGCAAATTACATACCTTGA	CCATTGTAAAGGTGAGGGACA	TTCTT
CCRI000545	ca01	TGAGCTCAAGAGGAAATGGC	CTTCTTCTCCGCAGTGGCT	GAT
CCRI000546	ca01	TGTGATGGCACATTTATTTATTTAGAA	TCAATTTAAAGTGCATCCCGT	TTA
CCRI000547	ca01	TCACTTGCACAATTTGATGG	GGGCTCAGATTTGTGGTCTC	AGAATG
CCRI000548	ca01	GCGCAACTTTGCTTGAGAAT	AAAGAAATGAATTCCCTGGGT	TCT
CCRI000549	ca01	TAAGGCTGAATGGCCAATGT	CACACGAAGTCAGCGAGTCT	TA
CCRI000550	ca01	AAGATGACACGACTGAAAGGG	TGAATGAGGCCTAAACACCA	TA
CCRI000551	ca01	GGCTTGAATTGGTCAAGGAA	AGAACCACCACCATCGAAAC	TTTC
CCRI000552	ca01	GTCAAGCTGCTGTTGCTGAG	CAAACAGATCAGTGCAAAGTGA	T
CCRI000553	ca01	GAGACTGGGTCTTTCCCAAA	ACGCCCTCTCTTTCTGTCAA	A
CCRI000554	ca01	TTCGGTAGAATCAACTTCACCA	ATGTGTTTACAATGCCGTGG	AT
CCRI000555	ca01	TTTACCACCACTATTATCATTATCGAC	TGAATGACAATAACAAGCAATTATG	ATT
CCRI000556	ca01	CTAAAGCCATGATCACCACG	AAATCTTTGCCCTGTTGACG	ATA
CCRI000557	ca01	CACTCACACTATCCGTCGGC	CCTTGGTTCAATCCATGTGTTA	ATGTAA
CCRI000558	ca01	TAGCATCAGTTGCGGCACTA	GTCGCGTAAGGTGTTGTGTG	TCATA
CCRI000559	ca01	TGCACTAGATTCAAGGATACACA	AGGGATAATGTGGTTTCATGC	AT
CCRI000560	ca01	GGGTTAAATGTCCTAATCTTATCAAA	AAGCGGTGATTCATCCAGAC	AAATT
CCRI000561	ca01	TTTGGCAACCTTTGATGTATTG	TTTGTGGTTGTCGACTGCTC	T
CCRI000562	ca01	ACCTTCCCTGCATATTTCCC	GACCAAGCATGGGAGAAGTC	GAA
CCRI000563	ca01	ATTCCCTTAGGCCATTCAGC	AGTATATCTCGTGGTCCGGG	A
CCRI000564	ca01	CCTTCGGCACTTGTAAGCAT	TGGGAAGCAGCCTTCAATAC	T
CCRI000565	ca01	CGTGAATGTCACATCAACAAA	AGAAAGTAGGACTTTAGCTTCAACA	T
CCRI000566	ca01	TTTGGTAGAGAGAATTAAGGGAAA	GGCATTGTAAAGCAAGGGAA	TCTCC
CCRI000567	ca01	AGATCTTGGCCAGGAGGG	TCGAATCAAGATTGAAATCAAAGA	TTTTA
CCRI000568	ca01	CGGACCATCTCTCACTCTCC	CCAGATCGCTCACCAAAGA	TTTTC
CCRI000569	ca01	AACAGACAAATTGCAATAACAATAA	TCCTTTAATTTGGTTCTTTACTTTCA	AAT
CCRI000570	ca01	GCATGGAGGTCGAAGGTAAA	TAAACCCAAAGCCCTCAGAA	T
CCRI000571	ca01	TGGGTGGATAAGCCGATAAG	AGGTAAGCAACCACCACACC	TATG
CCRI000572	ca01	TTTCTTGGTTACCCTTTCATCTAAA	CACATTGTGTAATTTGCTTCTTCTT	A
CCRI000573	ca01	CAAAGCTAAATAGAAAGGAAAGAAAGA	AAATTTCGACATGGTTCAGG	CAAACG
CCRI000574	ca01	TCGATAGGTGCGTTTGTCTTT	CATGTTGGAGTGCTGGAAGA	TTTTA
CCRI000575	ca01	CAACCTATGACACTACTTTAGGAAACT	TCAGAATCCCACACTCCACA	CATG
CCRI000576	ca01	TGTATGGTCGAAACTGGCTG	TGGTGAAATTGAACAACGGA	CTTTT
CCRI000577	ca01	TGCAAGCGTGCTTAAACATA	AAATTCGGATAGGCCTTCAA	AAATA
CCRI000578	ca01	GGGAGCAAGGCCACTACATA	AACTTTGTGGTGATTTGGGC	AATTAA
CCRI000579	ca01	TCACACAATCATTCAATCATGC	TATCAAATGGCTGGATGCTG	TAAAA
CCRI000580	ca01	TGGGTGTTTGGTGGTTGAG	AGGGAGAGTTTAAAGAGGTCAACT	AATTT
CCRI000581	ca01	GGGAAATTTGACAAAGATCGAA	TTGGCCATCAAACTATACAACG	CTT
CCRI000582	ca01	ATTGATCGGCTTCATTCAGG	CATATTCGCCTCCCTTCTTG	GATC
CCRI000583	ca01	AAGAGCTGTTGTGCGGAGAT	GACCACACCAGTAGCACCCT	GGGGTT
CCRI000584	ca01	CAAACAAACGCCACTTAGCA	CGAAACATATTGAACCTCGC	TTTA
CCRI000585	ca01	CCAACATTCTTAGGATCAGAATTAGAC	AAACAATTCTAATTGGCAAGAAA	T
CCRI000586	ca01	GCTGAAGAGGTCACTGAGGAA	TGGATGAAGCCGTAAGAGGT	AT
CCRI000587	ca01	CCCAGACACATACAGACACCC	CCATTGCGGTTCAAAGTTCT	A
CCRI000588	ca01	TGAATTTATTGTCATGTTGCAATG	GAGATGCTTTATTGATTCGCA	AAT
CCRI000589	ca01	GACTCGAAGATCTCGAACCAA	AATTCCTCGCATTTATCCTCA	AAAT
CCRI000590	ca01	GTGCAAAGCTCTAACATCCCA	TGAGATGGCATTAAAGAATTTCATA	TTTAA
CCRI000591	ca01	CCCTGATCCAAATCAACTCTC	GAGCATTCGGCCTAAGAGTG	ATT
CCRI000592	ca01	CAAGCATTATCGAGCATGTGA	AGGCAATATTGTTGATCGGG	TG
CCRI000593	ca01	AGTGGGCCATATGCATGTTT	AAGCTCTCCCTCGATCCAAT	TTAA
CCRI000594	ca01	CTCAACGGGAAATTCCTCAC	CAAGGAAATCGAGATTTGAGC	AATAA
CCRI000595	ca01	TGACGAACTTGTGGTCAGAAC	AAGTCTCTGACGTCTCCCGA	TCCTT
CCRI000596	ca01	AGGTTTGAGCCCTTGTGTGT	GACGCGATGACCAAGAAATC	TAT
CCRI000597	ca01	GGTTTCATTGTCATGTTTGTGTC	GTTTATGCAATATGCTCATGCT	AT
CCRI000598	ca01	TCAGCCGTGTTGCATAAGTC	TAACTTGGGTCACACAGCCA	TG
CCRI000599	ca01	GATGGGTCGGACTATAAGGG	AAATTCCGAACACTCTAAGGC	TTTAT
CCRI000600	ca01	TGGTCATTCAATATCATCAGTCTT	TGAGGTCCCGATACCTTGTT	ATATT
CCRI000601	ca01	TTTAGGAATTAGAGAAGGTTTGGAA	AACAAACATCAAACAAATCAATGG	TA
CCRI000602	ca01	CCCTAAATACCTATTGATCGGG	CAACAATGGTTGAGCACACA	AAT
CCRI000603	ca01	CGATGCTTACCGAACATGAA	TGGAGTGATTTATGAGATTGGG	AAAAT
CCRI000604	ca01	AAAGGTTCCTTTCACCACCA	GATGAAGCATCACCATCCAA	ATAA
CCRI000605	ca01	CATAATGCTCACTCTTTCAACCA	GCATGCGATGCATGAAATTA	TA
CCRI000606	ca01	TCTTGTTCGCCTATCTATACCC	TTAGTGGAACAGGGCTTGTAA	TCAAT
CCRI000607	ca01	TGGCCAATTTGTGAATGCT	CATGCATTCATCAAGCAACA	ATG
CCRI000608	ca01	AGTTTAGATGGTTGAGTTGGTGA	TGCGCATACTTTATACAAGCAAA	AT
CCRI000609	ca01	GGGAACCACCTGCTGAAA	TCCCAACTTCTTGGTAAGGG	AT
CCRI000610	ca01	AAAGCCAAGAAAGGGAGAGG	CCTGCTAGTCGGGTGGTTTA	AATAA
CCRI000611	ca01	GAGGTAATCTCAATGCCATCTCTT	AAGTTACATGGGCGACATCC	T
CCRI000612	ca01	TGTTCATTTACCCTCCTTCCTT	TTCGAGTGGTCAAATTCAACT	ATTTG
CCRI000613	ca01	GCACGCTCACACTATCCGTA	TCCATTCCAATGGCTAATCA	T
CCRI000614	ca01	CAAGGGTGACACCACTAGGC	TTTGAAGGAGGTTGCGTTG	C
CCRI000615	ca01	TCAACTCTTAATACAATGACCTCAA	TCGAATACGTGTCACACACAAA	ATCCA
CCRI000616	ca01	TGGAGAAAGTTTAGAGAGAGTTCAA	GGACAATTGATCGTGGTGGT	ATTTA
CCRI000617	ca01	TCAACGATTCATGATGACCAA	CTGACACCACTGACATTTGGA	TCATTT
CCRI000618	ca01	TTTCGACCACCGTGTACTG	GTCTGGGTCTAGGCACGAAA	AGAGG
CCRI000619	ca01	AACAGCCCAAATTCGGTAAA	CCCGTAATTAAACACATAATCGG	TTTTA
CCRI000620	ca01	CCATTCCCAGGTACCAAACA	TGATGATTTGGGTTGTGCAT	AT
CCRI000621	ca01	GACAATGGATGATTTCCTGAGA	AAGACAAATCGTTGGATCGG	AATAA
CCRI000622	ca01	CGGAATTTCTTTGATGCTGA	TGCCTGAGAATGTGTTTCCA	CTTTT
CCRI000623	ca01	CGTCAAACACGCGGATAGTA	CTACACAACAACCTCCACCC	CAT
CCRI000624	ca01	ACCATAACACCACCGATTCC	CAAGTCCCTATGTGGGCATT	AAATAA
CCRI000625	ca01	ATTGCTGCTCTTGGAGCTGT	GAAGAAGCCCATCAAGAAGAAA	GATTTT
CCRI000626	ca01	TGCAACAAATCACAATCCCA	TTGTTGCATCTCTGGGTTCTT	AT
CCRI000627	ca01	TCTCTTGGTGTAAATTCTCGACAC	TGCATTGCAATTTGAATTGTTT	TCTT
CCRI000628	ca01	CCCAATCCATCAGCACCTAT	GGTGCATCTTGCACATTGAT	TAA
CCRI000629	ca01	GACCCGGCTTGCCTATATTT	TTTATCGAGCCTTGGACAAGAT	TTGGG
CCRI000630	ca01	ATGTTCGTACGGGACTTTCG	GATTTGGATTTGGAACGGAG	ATTCA
CCRI000631	ca01	AACAATACAGTTCGGTTCGATTT	CAAGTAAGGTTGAGGTGCCAA	AAAAAG
CCRI000632	ca01	GAGACTACTCCACCCACCCA	CAACTTGGTGATTTGGTCCC	AT
CCRI000633	ca01	AGGTTCACGGGAGTGCATAC	GGCAATAATTCCAACAAGCA	AGAAAT
CCRI000634	ca01	TTCAATAAACTTAGCCCTCAACA	TTTCAGGACAAACTCTTCCAAA	AAAAGA
CCRI000635	ca01	CGTACAATGAGCCGCAACTA	GCCTTTCTAATCCTTTCGGG	TAG
CCRI000636	ca01	GGGTCTCATGTTTGAATCCCT	AATCTCCTTTGTCGGAACGA	TTTTA
CCRI000637	ca01	CAAAGATGGGCATGAAATTG	TGCACTAGATGAGCTTGGTTG	TAAAA
CCRI000638	ca01	CCAAATGAGCACATCATGGA	ATAAAGCGGCATACGTGAGG	AT
CCRI000639	ca01	AGCATATGTCCAATCGGTCC	CATCAGCTTGCCAGTCTCAA	AAAATG
CCRI000640	ca01	ATGAACTTGGCCCTTCAATG	TGGCAACGTAGATCATCCTG	AAATA
CCRI000641	ca01	GTCCACTTGGAGCCACATTT	AAATCAGGGCGTTACACGAA	TTAT
CCRI000642	ca01	TTCACCGTCTGAGATCACCA	CTAGCCACTGGCACTGAACA	A
CCRI000643	ca01	AGGCTCATGGATCAAACCAC	GCAAGGATCTCAGTGCATCA	T
CCRI000644	ca01	CAACCTGGTGTGTAAGAATGGA	TGCAACCGATTAGCATACGA	AT
CCRI000645	ca01	TCAAGAAATGGATCGAAGTGG	TCAACTTTCACATTTGTACCCTG	GT
CCRI000646	ca01	AAACAACCAAACTACGAATGAAA	TTCCATCCCGGTTATGAGAC	AATAA
CCRI000647	ca01	GCGGAGATCTGTGCTAATGTC	TTGGTATTTATTTACAACTCCTCCA	A
CCRI000648	ca01	TAGGCCTTGTAGCACACACG	ACATGGGCGTGTAGTTAGGC	AC
CCRI000649	ca01	CAACTTGAACCTAGCCCAGC	TTTGACAGCCTGGGTATTGG	GA
CCRI000650	ca01	CCGTCGCCAGATTAGGATTA	TCTGAGCTGAGTTGTGAATGAC	TA
CCRI000651	ca01	TTTGATTGTGCCATTGGTTT	AATGAAACGGGACTTGTTCG	AT
CCRI000652	ca01	CGCAATAAATGAGTGTATAATATGGAA	GTTTATATGTGCAGCACCGC	AAAAG
CCRI000653	ca01	CCAATCTGCAATCTCTCGTG	CGCAGGGTGACAATTTCTTT	ATTTA
CCRI000654	ca01	AAGGGACATAATTATAAATACCCAAA	CCTGAATCCATTGTTGGAGA	AT
CCRI000655	ca01	AATGAACAGCCTCCTCCTTT	TGCTACGCAAGCCATGAATA	AAT
CCRI000656	ca01	ACCATTTGATTCGGCATTTA	AACCAATGAATCATGGCAATC	TA
CCRI000657	ca01	CGAGCACACAAAGTTGAGGA	AGTCAAAGGCACAAGGATGG	AGAAA
CCRI000658	ca01	CCGAACCTTACAAGCTTCTCC	GGGACTTATATAGAAATTGGACCAT	TTAT
CCRI000659	ca01	CCACAATTCAGCCATTACACA	TTCAACCTTAATCGGAACGG	TATTTT
CCRI000660	ca01	ACCGAGAGGACATGGACAAG	ACGGCATGCTAGAAACCAAA	AAATGG
CCRI000661	ca01	TAGCGGATGGAGTATTGGGA	GGAGTCCCTCCAAACATTGA	TGCAT
CCRI000662	ca01	AGAATTCAGGCTCATTTGGC	TGGCCGTTTGGTCTACTGTT	AATAA
CCRI000663	ca01	ACACAGCTGAACAGCACACC	TTCAAGCTAGTCTTTCATGAATATGG	TA
CCRI000664	ca01	GAACCTGAGGCAACGAATGT	TTGGCTAAGGTGGGTTTCAC	GCTA
CCRI000665	ca01	AAATGCCAAGTGTTTCCTCA	CAAGCGGAGAAGAAGCTAAA	AAAT
CCRI000666	ca01	CTGTTCTGCAGCAATGAGTTG	GAGGTTGCCATGTCAGGTTT	AAG
CCRI000667	ca01	TCCGCTAAATTTGAATGTTTCAT	AGGGCTCAATTTAGGGACGA	TA
CCRI000668	ca01	TAATCCTAGCCGCTGCAACT	AAATGGATGAATGCAGCAAA	TATTT
CCRI000669	ca01	GGATCCTTGTCGGAACTTGA	GCCAAACCACTCTTGCTCTC	AAG
CCRI000670	ca01	ATTGCAAATGTCATTCGGGT	AGAGCGAGGGACAAGCAATA	TTC
CCRI000671	ca01	TGAAACAACTAAGCAAATAAAGAAGC	TTTCTCGAACAGAGTCGAGTGA	ATTCG
CCRI000672	ca01	AAATGTTGGTTTCAACGGGT	TCGTCAAAGTGAGAACACATGA	TACC
CCRI000673	ca01	GCAAATCGTGATTGGTGAAA	TTGTTCGTGGACAAGTAATATGC	TG
CCRI000674	ca01	TTTGGCCCATAAGAACTTGC	CAATACGTCGACGGACAAGA	AGATT
CCRI000675	ca01	GATTGGATTGGTTGGTTGGA	CACTGGTTCTCGATTCAAGC	TTAA
CCRI000676	ca01	GGTTTAGGGACCTAAGATGCAA	CACTTAGTGCCAAGTCATTTCG	T
CCRI000677	ca01	CCAAGTTTGGGTCAAGGACT	TTGCATGGCTCATTCTTGTC	GACAG
CCRI000678	ca01	AACAATGGCGACAGAACTCC	CTGGAACCATAAATGCCACC	GTAGTG
CCRI000679	ca01	CCCAACCCAATGCAATGTA	TTTGTTGCTAAGGTTGCACG	AT
CCRI000680	ca01	GAGGGAAGAACAAGGTGTCG	ACATAGCCGAAACCATCTCG	AT
CCRI000681	ca01	GCTCAAAGCATCGACAACAA	GATTGATGGTTCACCAAAGGTT	ATTTT
CCRI000682	ca01	TGAGCCTATCCACCAAATGA	TTCCTTAATTAATCATGCAAACG	ATT
CCRI000683	ca01	TCAAATTCGAGAATTCAACTCG	TTGCAACTTGACTCTGATACCATT	TCGAA
CCRI000684	ca01	TTACTTATGGCCGAATGAACA	ATTTAGCTTTGAAATTGGAGGA	AC
CCRI000685	ca01	TCATGGTGGTTTAGGCATCA	TCATAGTTCATTCGGCCCTC	TA
CCRI000686	ca01	GTGGCAAATAATGCATGTGG	CATGATTTCATGCAAGGTGC	AT
CCRI000687	ca01	GCACATGCATCATTCACCAT	TGAGGGCCAAGTCTTTGTTC	A
CCRI000688	ca01	GTGGCTGATGAAGGTGAAGG	GCTCCAAATAGGCTGATCCC	AAGAA
CCRI000689	ca01	CAAGGGAGGCAAGTGCTTAG	TTGTTGACGATGAACCCAAA	AATAA
CCRI000690	ca01	TAGAATTGTCACCGCACCTG	TAAGCTGTCATGCCCACAAG	CAT
CCRI000691	ca01	CGTTGCGGAGGAACTAAGAT	TTGGTTTATGCGAAATGTGC	AATTT
CCRI000692	ca01	ATCGAGCTTGGTGTCCAAAT	TCGGGTACCAATCTGAAACA	TA
CCRI000693	ca01	GGTGTTGACCGCTCGTTACT	TCATCTTCCCTTTCACATTTCA	ACA
CCRI000694	ca01	CATATGGTACACTCACTCAACGA	GCACCATGATTTGAGCCTAA	AAAGA
CCRI000695	ca01	CATTATGTTGAGGGCCGAAT	TCGAGAATAACAACTCGTGGC	T
CCRI000696	ca01	AGAACAACAAGGGCCGAAC	CGGTTTGTTATTTATGAGGTCCTT	TTTTCT
CCRI000697	ca01	CAATAGCACCAAAGATGGATAGAA	CGAGGCACTAAATTAATGATCACA	TTAT
CCRI000698	ca01	GTTGACCCGATTACCCGAG	ATGCACTGAAAGTCGAGGGA	TTTAT
CCRI000699	ca01	TCAAAGTAACCTTCCAAACAACA	CCTCGTAAATGTGCACCAAG	A
CCRI000700	ca01	GTTTCGGGACCACAACTCTG	AATCATATCCACCACCGCTT	TAAT
CCRI000701	ca01	GAACTTAGACAATCAATGAGCCAA	GCATCCACCACAGGAGAATA	TTTA
CCRI000702	ca01	TCAGCTCGTTGTTGAAGGGT	GGAGAGGGAAGGTTGGTTCT	TA
CCRI000703	ca01	CAATCACCGCACTACACCTG	AATGGTTCTGCAGCAAAGAGA	AAACAA
CCRI000704	ca01	TTCATTTGAATTCGACATAGTGA	GAGAGACGAAGAGAATAAAGAACAAA	TTTTA
CCRI000705	ca01	TTGGTGTGTTGGAGGTCTTG	TGGAAGAGGAAACTTTGGAGA	ATTTT
CCRI000706	ca01	TTCCCACACCATACACCCTT	AAAGTGTTGGGCCTTGAGTC	AAT
CCRI000707	ca01	TGTGTACAACCCTCGTCGAA	TGGTTGGGTGGGTTGATATT	ATCCC
CCRI000708	ca01	TGGGTGTTCACAAATGTATGC	TGCATAATGCTTCGTAAATATCCT	AT
CCRI000709	ca01	AGTCTCCATGTTGGTGGAGG	GGTTCGAGTGCTGGAACTTT	ATTT
CCRI000710	ca01	CGTACCGTTCGCCATTTAGT	CTCTTTCCTTCGATCGGTCA	T
CCRI000711	ca01	AGCTTGCAACCTTCTTCCAA	GGCCTGTAGAATGTCACACCT	AT
CCRI000712	ca01	GCATCAAAGTTTCCAACAAGG	TTGTCATCTATTGGAGTTGGATTT	ATATT
CCRI000713	ca01	TCATGCTTTGTTGGACCTACC	CAAGGTTTCAAGTTAGTTGACAATTC	TAAAA
CCRI000714	ca01	GACCAAATTATGTAAGAAACTAAAGCA	TCGTAGAGGCTGACACATGAA	AAG
CCRI000715	ca01	AAGGTAGACCTTGGGCAACA	GGCCTAAATCTGTCCGACCT	TTTA
CCRI000716	ca01	TGAATTTATATCATGCCCATTTC	GACGAGTGACAAATTTGGTTTG	AT
CCRI000717	ca01	TTGGCCCTATGAGTGGATTT	CATGTGGAACAAGACAAGCAA	AAAAT
CCRI000718	ca01	AAAGGTTTGACAAGAATGCAA	AGAGGAGTGAGTGGAGCCAA	AAAG
CCRI000719	ca01	ATTCGTGTCATTTCCTTGGG	AAACATAGCCCGACAACTCG	TAAAA
CCRI000720	ca01	CAGCAAACTTACACATTAACCCA	CACCATAAGATGAATGTGCCA	TAATT
CCRI000721	ca01	GAGAAGAGAGGAAGAAGTCGGTC	TTTCTTTCAAACCCTCATTTCC	AGAAG
CCRI000722	ca01	TTGCCTATCAAGTTCCCTCC	CGTTGCTTAATTGGGACGAT	AT
CCRI000723	ca01	TCAACCTTGCTCTTGTGAAGTC	ATGATCACCTCTAGTCGGGC	GGCCA
CCRI000724	ca01	AATTGGGTGCATCTTTGGAG	ATTATCACATAATAAGCCGCAATA	TAATA
CCRI000725	ca01	TCAAAGCACACCAGAAACAAA	CTTGATGGGACCTCCAAAGA	TTTTC
CCRI000726	ca01	CAAGGTAAACTCGGAAAGCG	GAGCGAGCAAACTTACCCTG	CAG
CCRI000727	ca01	GGTTGTGGTCACAAGCTGAA	TTGAAATAGTTGCTTAGCTATGTCTTG	TG
CCRI000728	ca01	TCGCCCATCTCAAATTCAGT	AATGGCACTGTACGAAGCCT	ACTTTC
CCRI000729	ca01	GCCTGTTGGGTCACTGGTTA	TGAGAAGGAGAAATCGAAGGA	CTTT
CCRI000730	ca01	GGGTGATTTCATGTGTTCGG	TGACACATCACTTGTTACTGTCAAA	AT
CCRI000731	ca01	AAATCCAGTTCACCGACGAC	CCCGAATACACTCCCAAAGA	TTG
CCRI000732	ca01	TCCAAGAAGCTTCAGTTGGTG	AATCCGGTTCTAAAGACATTACC	TTATAT
CCRI000733	ca01	AATTGGATGTCAAAGGCATCT	GGCATGTACCTCTAGATTCCCA	TA
CCRI000734	ca01	GGTCCAATTTATTATTTATCTTAGGGA	GGTGTTGGAACCCAGTTCTC	TA
CCRI000735	ca01	TGGCCAAATCAATGAATAACTG	CCTTGTGAAGACAATTGCGA	AAAAG
CCRI000736	ca01	TTCAAAGTGAATGGTCAACGA	CCAAGTGCGTCGATAATGGT	TTATTT
CCRI000737	ca01	CAGTCCGCAAGTCTTAAGGG	TTCGGTTACTAAGATAACACCAACA	A
CCRI000738	ca01	AAAGCCCGAAACCAAACAAT	AAGGGTTCTCGAAGACAGCA	TA
CCRI000739	ca01	CTCCGGCAGTTTGGAAGTT	TGTGATTGGAGCAAGGTCAC	T
CCRI000740	ca01	GGCCAGAAATCCCTCTAAGC	AAAGCAAAGGGTTCCCAGAC	AT
CCRI000741	ca01	GCACTTAATAATTCGACCTTTCTGA	AGGTGGCGTGGTGGTTAATA	TTATT
CCRI000742	ca01	CCATCCTTTCCTGGGAGTTT	GTCTTGAGCCCAATGGTAGC	TTTTA
CCRI000743	ca01	TCTCAAAGAGGTGAATTAGGAGTAAA	TGGAGATTCCACCAACTGAG	TTTTTA
CCRI000744	ca01	TCAGATCTAGGCTCGGGAAG	GATCCTGAGGCCTTTCTGG	T
CCRI000745	ca01	CTATGGGTGGCAATAATGGG	CTCTTTCCACCGAAATTCCA	TATT
CCRI000746	ca01	TCATTTGGTTGACATGTTGTCTC	AATGCCTCCTATCCTGTCCC	TTATT
CCRI000747	ca01	AAACCCTGGAGCGAGCTAAT	GGGAGGATGAAACAAACAATG	TCTT
CCRI000748	ca01	GACTGCACAGGATCAAGCAA	TGCACTCAAACGAAAGGAAA	GTTTTT
CCRI000749	ca01	AGGAATTGTAATGGAAACCAAA	TTGCTTGTTTGCTTGCTACC	AGAAA
CCRI000750	ca01	GATGTGTTGGTGTGACGGTT	ACCAAACATGCATGCAATCC	TA
CCRI000751	ca01	GCCATGAATTATACACAGCCA	CCAATCCCGGGTAATTCTTT	AATA
CCRI000752	ca01	AAACACAAGACTTGGTCTTCAAA	TTTCAATACTCGAAGAGTACAATGA	AT
CCRI000753	ca01	TTTACACAAGCCTCATCCTCAA	TTTCTTGCTTCAGCCTTCTG	ATTAAC
CCRI000754	ca01	AGGCAAACAAATAAATGATCAAA	AAATCCTCTTTCATGTGCCTTT	ATA
CCRI000755	ca01	AGAGCTGATCATGGGCTAGG	AAAGCAATACACAAATTGACAATATAA	GGCCC
CCRI000756	ca01	AAACACATCGATGACAAACCA	TCATCATCATCATCATTAGTACTTGTT	AAT
CCRI000757	ca01	TTTCGAATTAGTCGAGTTGATGA	CGCAACATTGAGTATAAATAATAGGA	GAATC
CCRI000758	ca01	ATGTGTTCCATGCCTTGTTT	CCTGTTACTTAGGCCCGACA	T
CCRI000759	ca01	TAGATCGGGTACCACTTCCG	TTTGTGGCATGTGTTTCCAT	A
CCRI000760	ca01	GGTACCCTATTAGTCAACCGTCA	GAAGGGTGGATTGCATGGT	TA
CCRI000761	ca01	TGCCGTGTAGGTGTTTGTGT	TGGCAACTAGAGAGGCAGAGA	TTTTTG
CCRI000762	ca01	TGCTATAAGTTCTGTACTCTTTCCAA	AAATGTCACACCAATCAATTTAAC	TTA
CCRI000763	ca01	TCGTGCACTTCGATAATTGG	CCTAATGGGCCTTACAGTGC	TAA
CCRI000764	ca01	CGAATTTGAATATGTGGCATACA	AGATTGCGTAGAGCATGGTT	A
CCRI000765	ca01	TGATAGCGACAAGATTGGTCA	CCCGTGTTTCTGCCATTT	AATAA
CCRI000766	ca01	ATTTGGTCCTTGAGCATTCG	AAACATGAATGTTGGATGAATTT	TTTTA
CCRI000767	ca01	TGGATAGTAATGGCCAAGGA	AAAGCTTTCAAAGTGCCGAA	TTATA
CCRI000768	ca01	TTTGTGATTGTTGAGCATGGA	AGCAGGCCCATTCTTAGGTT	AT
CCRI000769	ca01	CAATGGCATCTCCACTAGACC	GGGTAGGCTTGATGATGTGG	ATTTT
CCRI000770	ca01	TGTGCAAATATGACATGGAAGA	TATTCCTGAGGTTCAACGGG	AT
CCRI000771	ca01	GCTTGACTATGGCCAACCCT	TTATGGACGGTAGTGCCCTT	TTCTTT
CCRI000772	ca01	GGATTGATGGCTCTTGGAAA	GGGCTAATCGATTCCAAACA	AT
CCRI000773	ca01	TGTCCAAATTACTCAAATTCATCA	AGGGTTCGTTGATTTCCTTG	AAAAC
CCRI000774	ca01	TGGAAATGAAATGTGAATACGTG	GCTTTCACAAGCTTACTCAACTCA	TA
CCRI000775	ca01	TTATATGTGTAAGTGCATTTGTGAAA	GGCCGGCCACTATCTTAAA	AAAGA
CCRI000776	ca01	CATTAGCAACGTAATCAAGCCA	GGAAGTCGTTGGAGACCTCA	TA
CCRI000777	ca01	AAGGTGTCACCGTAGAATTTCA	TGGATTTATAACATGTTCTGCGA	TATG
CCRI000778	ca01	GAGTCCCTCCAAACAACGAA	TCGAGCTATGAAGTGGGCTT	ATGCA
CCRI000779	ca01	TGCACATACGCAAACCAACT	GATGTTGCTGTGCGAGCTAA	AT
CCRI000780	ca01	TAATCGCCCAATCCGATTTA	TTTCCAATGCGAAGTTAGGG	TTAT
CCRI000781	ca01	TCCATACGAAACTTCCACACA	GGAACCCAAGGATGCTATGA	AAT
CCRI000782	ca01	GGATGGAACTGGCTGATTTC	ATTTACCGCCTCATGCAAAG	GAA
CCRI000783	ca01	GGCCATGAAATATGGCTCA	ATGGGCCATTCACCAAATAA	CATG
CCRI000784	ca01	AGCCCTAATCGCATATGTCC	CATTCAACGGATTTATTATGAACA	AATT
CCRI000785	ca01	ATGTCCAAGTGGTCCCTCAG	TCCTTATCCAATGAATTCACAATG	AAATT
CCRI000786	ca01	TCAGAAACACATCCTTGCCA	TTTCGGATTGAGGGTATTGC	AC
CCRI000787	ca01	TGTACATTTCCTTTATAGCATTCAAA	CGCACATGCAGAGTTAAGGA	AT
CCRI000788	ca01	AAAGGGTTATAGCCAAATGTATCA	GAAGGCTGGCTAAATGGAAA	ATAAA
CCRI000789	ca01	GGATGACGTGGGTTCGAATA	TCTTAATGTTAACCATCCAATATGAAA	AT
CCRI000790	ca01	TCGAATTGGATTGGATTTGAG	GAGATCTAACTTTGATTCAACGCA	AATA
CCRI000791	ca01	CCAACTACCCAAGTCATCCC	AGCAAAGACCTTGAAGGCAA	ATTACC
CCRI000792	ca01	TCTGCTTATTCTGTGCCCTG	CAACACAAATGGCTGCAACT	TA
CCRI000793	ca01	TATCTGGTGGAGAGACCCGA	CGGGACATCTTGTTCAGGTT	AAAAG
CCRI000794	ca01	TTGCATGTTAGGGCTTAGGG	TTCAGAACACATCACTTACCTATTAAA	TTAGGG
CCRI000795	ca01	CCGGTTAGCTTTGCCTTTAG	CGGTTCCTAAGTCGCTTCTTT	GATTT
CCRI000796	ca01	ATTCGATTCGATCAAACGCT	TGATCATCGTCCACACCAAT	ATAAA
CCRI000797	ca01	GCCATCGTTCAGGATAGAGG	TATGATTGCGGATGCTTCAA	AT
CCRI000798	ca01	CGAGCTTAGTCGTGATTGGA	ACCCAATTTGGATCAACCAT	TTTG
CCRI000799	ca01	TCTGCCTGTGGTTTGTTCCT	CACCACATTTCATCTCAATTCG	TATT
CCRI000800	ca01	CCAACCTCCGGGATGACTAT	ACTATTGGTGGCCAGTGGAG	TCTT
CCRI000801	ca01	CCATACCGCTAGCTTAGGTCA	AAATCATGATACCACACGCA	AT
CCRI000802	ca01	CAGCAAAGCTGCCAATACAG	ACCTAGACGCCCTGTTTGAT	CATGT
CCRI000803	ca01	TCAAATCAATTTCACAACTCAATTC	TGTGATGTTAATGTGGTGATGG	A
CCRI000804	ca01	GAGTTTCCATTCAAAGTTAGGCA	AGAATGGTGCCAAAGGTAGG	AAT
CCRI000805	ca01	AATGCCATGCAATCACATTC	GGTAGAACCACACCAAACCC	CAAAA
CCRI000806	ca01	AACCGGATTAAGAGCACCAA	TTGTCCTGACGGGTTTCTTC	TTA
CCRI000807	ca01	CCCACCCACTTTGCTATTGT	AAATAGCCACGACGTTCCAT	AT
CCRI000808	ca01	GGGTTAAATACCATATAAATCTTCAAA	TGTATTGTTCAAGCACTTTCATTG	ATATAC
CCRI000809	ca01	TTAACGAGAAACCGAAACCC	TCCAACATGCTATCTATGCGA	T
CCRI000810	ca01	TTGTTATTATACCCAAACATATCATCA	AAACCCTTTCCAACACCGTT	CAA
CCRI000811	ca01	GGTTTGGATGGGTGTTCATC	ATTCCTGCATGCTAAGGTCG	TTTCT
CCRI000812	ca01	TGAAACGATGTCGCTTTGTC	GATTGGCGAAGGAAAGGAAG	AG
CCRI000813	ca01	TGAGAAATTTGGGTCGTTCC	CTTGGTTCGTCACAGGTTCA	ATTGC
CCRI000814	ca01	CTGACGTCATGATTGTGTCAAA	TGCGAGAAACATCATCGAAA	AT
CCRI000815	ca01	TGGTCAGAAGGTTTCGGCTA	ATTAGAGAGGTTGGGCCGAT	AAAG
CCRI000816	ca01	TCTGATTCTGATTCTGTCACCAA	ACAATTGCGGTTACGTGATG	ATTCTG
CCRI000817	ca01	AAACCATCATCACCCTCACC	TGCATTTGCTTATAGCAGCTC	ATCAT
CCRI000818	ca01	GGTTGTGAATGACTGTTCGG	CTCGGCCCTCTGGGTATTAG	CATA
CCRI000819	ca01	TTTGTGAAGTTTAAGGGCAAA	TCAAGACCCGAATCACGTTT	TTGAA
CCRI000820	ca01	GCCTTGAAAGTTTCTTCCCTC	GGTGACTCATCCATGGGAAA	TTAA
CCRI000821	ca01	TGAAAGTTTAGTAAGGAAGGGCA	AGCTAAATCGAGCTACCGGG	AAATG
CCRI000822	ca01	CCGAGTTTGGGAGGTTACAA	CGTACCCACAGGGACTATGAA	TTTAT
CCRI000823	ca01	GCAGCAGTGATGTGAGATCG	AACCGTTCTCGTCCTGTTTC	AACGA
CCRI000824	ca01	TCTGGATTTCCTGGAACACA	CCGAGACCTTCGTTTCTACA	TCAGAA
CCRI000825	ca01	TTCTGAACATTCACACATTCACA	AACATGTTTGATCATTTGGTGA	AAATA
CCRI000826	ca01	TCAACCCAATTCTAATTTCCTTAAA	GGGAAACATTTGGAAATGAATGT	TTAA
CCRI000827	ca01	AGCTGGACAGACACACCAAA	TGGAGCTTCCCTTCAAGACT	A
CCRI000828	ca01	GCAAGACAATAACATAACCACCA	TCACAAGATGGGCATGGTAA	AT
CCRI000829	ca01	CGTTGCATAAATGAGCACTTACA	TTAAATGCAGGCCAGTGGAT	AACTAG
CCRI000830	ca01	TGTGGCTTATTGCTGTGAGG	GTCAAGGGTTCGAGAGTGGT	ATTTTT
CCRI000831	ca01	TCTCCTTGAAAGACAACTCGAA	GGCCGGATATTGGTAGCTTT	TTA
CCRI000832	ca01	TCGTCTTAAAGGTCATGGCA	CGAGGATTGCTTCTTGATACG	ATAA
CCRI000833	ca01	GACAGTACCAGATGGGCCTT	GCTCTGATTCTGATTCTGTTACCTG	AATCAG
CCRI000834	ca01	TTCAAACCAAACTGTCCGAA	ATCTTCGTTGGGTTACGCAC	TAA
CCRI000835	ca01	ACCGAATACATGCACACCAA	TCACAAATGGAGGTGAAGGA	T
CCRI000836	ca01	TATGGCGAACTGTTGTGTGG	ATCCTTGACCTCACCTGCAC	TGGGT
CCRI000837	ca01	CCCGGGCCTAGAAATAAGTT	TCTTTGGTCATAAGGTGCCC	A
CCRI000838	ca01	TCACGAAACTACGCGATCAG	GAGGCCCGATAACACACTTT	ATAAA
CCRI000839	ca01	CCTCCGCCCTTAACCATTAT	AAGAACAGGCTGCAGAGGG	T
CCRI000840	ca01	TTCCTTCATTGCAGCAACAC	AGGAGGAGGTGGATCTTGTG	CA
CCRI000841	ca01	ACCAAACAACGCCTTACCTG	TTGTTTCAATTTAACGTCGGAA	AT
CCRI000842	ca01	GCCATTTGTATGGTTTATGTTTGA	GGCACCTCAAACGACAATTT	AT
CCRI000843	ca01	TTTCCGAACGCTAATATTTCTCA	TCGGTCAAAGATGTGATGTTG	TA
CCRI000844	ca01	ATTCAGCAACCCAAACCAAG	GGGTCAACTTTCACAGCCAT	ATAAA
CCRI000845	ca01	TAGTCAAACGTTGCACCGAA	TGGTGTGTTGAGGAGGTTGA	AAAAT
CCRI000846	ca01	CATGTTATCCCTGGCTGTGTT	TCATGAGCTACGACATGGGA	A
CCRI000847	ca01	CAAGCTTGAAGTCTATGTCCGA	AATTGACCAGCAACTCCTGC	TA
CCRI000848	ca01	TCACATATCATGGATGTGTTATAATTT	TCGGGACCGACTATTTAATTT	TTATT
CCRI000849	ca01	TGCATTTCATAAGTTGTAATCCG	CACAACACCAACTTGTAAAGGG	ATAAA
CCRI000850	ca01	TCAGACACATACTTGTACCTACCACTT	GCAAAGGGAAGCCAGTCATA	A
CCRI000851	ca01	TTTGGTCATACCAAGTGCCA	CATTTGCTAGTTGGTGCTTCA	AAG
CCRI000852	ca01	CCCTCCAAATTATTTAACGCA	TTTATTGATGAATAGGGATGTCTACAA	ATTAGA
CCRI000853	ca01	TCGACCATCGCTTAATCATTT	TCGAGCGCTACATATCATCG	TAAA
CCRI000854	ca01	CCCTTCTCGAAATAATGCCA	AAGGTTGATCAATTCCGGTG	A
CCRI000855	ca01	CTAATGTTCGTCGTGCCAAA	CATTGCTTCCATTAGTGCCA	A
CCRI000856	ca01	TTCTCTGTTTCGTTCTAATACTCTTTC	GGCATTTACCCAAATTGGAA	ATATT
CCRI000857	ca01	CCTCCGTTTCTTCAATCGAC	TAATCAGCGCACGAATCAAC	GAAAAA
CCRI000858	ca01	TGGTTCGAGTGGTAAGGGAG	AAAGGAAACCCAGAGAGGGA	TACTT
CCRI000859	ca01	AATTGGTGGACTTGGAGCTG	AAACTTTGCGTGTCATCGTG	TTATT
CCRI000860	ca01	GATGAGGCATGAATATGTCGAA	TCATTACAAGGCGCAAATCA	TA
CCRI000861	ca01	AATGATCAAGGTGTTCACCACT	TCAGAACAAATCTTCCTTGGAT	AAT
CCRI000862	ca01	TCCCTTAACCTGCAAATCTCA	TGGGCGCATAATAACACAAA	TTA
CCRI000863	ca01	ACCGCAGAAACTCTGCATCT	CAAGTGCATGCCACCATTAG	AATCA
CCRI000864	ca01	TGACTGATTGGATGTGAATGTCT	CACCCACGACCCTCTAGGTA	ATAC
CCRI000865	ca01	TCAGATAAATTGTTGTCGTGTGAA	AAAGACCGAGAACAAAGCTCA	TA
CCRI000866	ca01	GCTCATCCTCTCCAAGTGCT	GGTCACACATGGGACCCTAC	TTTTTA
CCRI000867	ca01	GGAAAGTTACCAAATGGCCTC	GGGCTCGATAGTCATCGAAA	AT
CCRI000868	ca01	CCATGGTTGCATTCGACTC	ATGTGCCAGAAACCTTGACA	T
CCRI000869	ca01	TTGGCATTTACATTCATTTACGA	AGGAGATCGGAAACAAACCA	T
CCRI000870	ca01	TCACAATGACCACAAGTTTGC	AAACAATATTTACAGCAGACCGTT	TTTTGG
CCRI000871	ca01	AATTAATCATCCTAAGTACCTAACCAA	GCATGTACCTGGGATATTGTG	AT
CCRI000872	ca01	CGAGCTCGGCCCAAATA	GAGTTGGGTTATTTAGTTGGGTAGTT	TA
CCRI000873	ca01	CGCGTTGCACATTAATCCTT	CAACAACAATAATAATAATAGGGCGA	TATT
CCRI000874	ca01	AACCATGGAAATCTTGACTGAGA	AACAAACCACATCCAAGAACA	AAT
CCRI000875	ca01	CTAGCCGATTCCCTTAGCCT	GGATTTAGGATGCAATCTAGCG	A
CCRI000876	ca01	TGGTCTTGGAAGAATTGGAA	ATCAAGAAATCCCTGACCGA	AT
CCRI000877	ca01	CCAACTTATTAGTACTTCGGCCA	TGGTGAACGTCTCAAGCACT	ATTAAA
CCRI000878	ca01	CCGACGTCTTCTAATCCTCG	TGAGATATGACGAACTTGTGGTG	AT
CCRI000879	ca01	TGTGGCTTAAATTACACCAAATG	AATGGAATATTTCAGTCTAATCACTTT	TAAAA
CCRI000880	ca01	AAAGGGCTAAATTGACAAACC	AAGAAAGGATGAAACGAAACACA	TTCT
CCRI000881	ca01	TGACCAAACTCCTCCACACA	TGATGATTCGGTACCTGCAC	AT
CCRI000882	ca01	TCCGAAATCTGCAAGTGAAA	AGGGTTCAAATCTTTGTGGG	GAGAGG
CCRI000883	ca01	CCATAAAGAAATTCTCAGGTGC	CCATGAATCGTTTCAACTTGATT	AT
CCRI000884	ca01	ACGACAGCAACAGAAGAGGG	GGAGAGATTTGAGGGATTTGG	AAAAT
CCRI000885	ca01	GCCTATTGGGCTTAGGGTTT	TGTGTGTTTGAGGTTACGGG	TTTTG
CCRI000886	ca01	CTGTTGCTCAACAACCTCCA	TGTGGTCTGTCTCGATCATGT	GAAAA
CCRI000887	ca01	CATCGACGGATGAGATCAAA	TGACCCATGAGAACTAGCCC	AAATC
CCRI000888	ca01	CCGACCATGACAACATAAACC	AAACCATGGATGACAATAAATGA	TA
CCRI000889	ca01	CAACAGAGCAAAGAAATAGGACAA	GAGGTGAGCCCTTTCTTCCT	TCTTT
CCRI000890	ca01	CATGCTCGAGCTTCCATACA	TCAGGTTGGTTAGTGGAGGG	GTA
CCRI000891	ca01	GTGGTAGGCGTCAATTCGAT	CGCACCTCTACTTGTAGCCC	GA
CCRI000892	ca01	AACATGAAATTCTCAAACTTGAATC	TTCGAGAGTCGGTTACATGC	AAAAT
CCRI000893	ca01	GGATTGTCAAACCCAAAGGA	AATCGTCCGATTTGAAACCA	TTAA
CCRI000894	ca01	TAATGGATTTGGGCTAACCG	ACCTCTGAGGCAGATGAGGA	TTTA
CCRI000895	ca01	GCTTAGGGCGGAAATTAAAGA	TTTATTCCTTAACAATGTCAATCG	ATTA
CCRI000896	ca01	TGACAAACTGGGTGATGAGG	GTTTGTGACGTGGTGCAAAG	TTTC
CCRI000897	ca01	CGTAATTAAGCATGCAAATGTAAA	TCTCCATTCAACCCAACCTC	AAT
CCRI000898	ca01	AAACCTCAACTTGATTTCAACAAA	GGTATTCGAAGCAGAGCAGG	TTTC
CCRI000899	ca01	CGAGCTTGCAGCTTGACTTA	AGGCTTGGAAATGGAAGTTG	AT
CCRI000900	ca01	TGGAGAGGAGAAGGAGGAAA	CACGATTAAGATGCGCAGAA	TA
CCRI000901	ca01	TGCGTTTACCCGCAGTTAGT	CACATTAAGGGTGGGTTTGG	CCGCA
CCRI000902	ca01	TACCCGTTGACTGAACCTTT	ATCCAGCTGTCGACGAGAA	AAATTA
CCRI000903	ca01	CATGCATGATCGGCATAAAG	TCTTCCCAACAAATTCCAGG	AATA
CCRI000904	ca01	TGACAATTCAGGCATAGCGA	ATTAGCTGAGATGGATGGCG	T
CCRI000905	ca01	GGTGTGGGTGTCTGGCA	CATGGGTGTAACTTAACAAGCAA	A
CCRI000906	ca01	TGCATGCAAGTGAGGTATCTG	TCCTTAAAGCACACAATTGCAG	C
CCRI000907	ca01	GGTGGAGGAGAAATGGTGAA	TAAATAGGTGATGCCCGACC	TTTTA
CCRI000908	ca01	GCCATTCATTGATTTACCCTC	AAATCCTGGAATTGGGCTTT	ACAT
CCRI000909	ca01	TCATGAGGTCCCAAACAACA	GAAATGATGGGAGCAGATGAA	AT
CCRI000910	ca01	GGCATGTATTTGGTTATTAATTGTTG	GACTGCTGGGTGATGTTGTG	TAGAAT
CCRI000911	ca01	TCCCTCAGTCTAGGTTCGGA	AGTGGGAATTTGGAGTTCCT	ATTT
CCRI000912	ca01	TTGCATTTGTGGTTGGGATA	TACTGGGTTATGGTGGACCC	TTAAT
CCRI000913	ca01	CGGCAACAGATACGGGTTAG	CCGTCGCTGGAATAGGATTA	AT
CCRI000914	ca01	CCTAAGGGCCAATTGTTGAA	GGCGAGTGAGACAAGAGGAG	TTCTC
CCRI000915	ca01	CCCGTAATTAAATAGCCGAAGA	CTGAGCTTAGAGGACACGGG	AAAAT
CCRI000916	ca01	TTAGCAATTGACCCACATGC	AGCATGAGATACACGTGGCA	AAAT
CCRI000917	ca01	TTTGCTCTGCAAATGCTTGT	TACCCAGGAATGCGAGTTTC	GAA
CCRI000918	ca01	GCAAGCACTAGGCTTTGACTTT	AGGCATGCTATGCTGTTTCA	T
CCRI000919	ca01	ACGCAAAGCGGACATTAAAC	GGAAATTTGACGTACCGACC	CACCGC
CCRI000920	ca01	TCACACCTTTGTAAACATGGAAA	CGAATATTCCAAGCCGAGAA	AT
CCRI000921	ca01	CTCGTAACAATTGCACCTGG	TGGAACAATGAAACCATGAAA	AAATTT
CCRI000922	ca01	GGGTAAATTACACACAAGGTCAC	TGTTCTTCTATTTGGCGATGG	T
CCRI000923	ca01	ATGCCAATTCTGAAACGGAC	GGCCTTACGGGAATATCCAT	TGT
CCRI000924	ca01	AAATGCTTCTATGGTTCTATGTGA	TTCTGCAATGCTTCGTCTCT	AT
CCRI000925	ca01	TCGACTAAGAGTTGTGTTGGGA	ATGGAAATTTCGGCAACAAC	TTC
CCRI000926	ca01	TGTTTGGAATGGAAATTGGAA	AGTCATGCCTGCATATCATGT	GGTTA
CCRI000927	ca01	CGACAAGAGGAACTGGAGGA	TTCAATTGGGTCCTCAAACA	GAA
CCRI000928	ca01	GAGCCATTCCCAAGTTCAAG	TTTGAGTCCCACCACATTCA	TTATA
CCRI000929	ca01	TGGGAAGAATGTGATGGTGA	ACGGTAATCCTACGTGGCAA	TTAA
CCRI000930	ca01	CAGCAAGAATTCACGACAGAA	TGTTCGAGTCTTAGTGTATGCGA	AAAAT
CCRI000931	ca01	TTGAGTTTAGAGGTACACGCCA	TCGGGTTTATTTCCAACTGC	GAGTC
CCRI000932	ca01	TGTGTAACTTGACCCACAAAGTG	TGACTGGTCAGAGTTGGTGTG	ACATA
CCRI000933	ca01	CAAGGGACTTTGAATGGGAA	GCCATCAACTTTGCCACATA	AAGAG
CCRI000934	ca01	TGCAGTGGCTTCTTCCTCTT	GCAGCTTTAGCAGCAGAGGT	CCTTCA
CCRI000935	ca01	TGCCATGATTTCTGAAGTGG	TCCTTTGGGAGACAGACGAC	A
CCRI000936	ca01	TTTGCTTGCTTGAGGACAAA	AGTTGGCCTTACGGGTCATT	AAT
CCRI000937	ca01	TGGGTATTGTAGTGCCTGAAA	GCCCTCCATCTATCAACACAA	A
CCRI000938	ca01	AGATGCCAAACCACCATCTC	CCAATTCTCACTTTCAAGCAAA	T
CCRI000939	ca01	TGGATGAAGATGGTGTGCAG	TTGTGAACTCAGTGCCTAATACAA	AT
CCRI000940	ca01	TTGGACTATCGGTCCAAATAA	TTGAGTTTAGTGGGCCTTGG	ATTTT
CCRI000941	ca01	TCGTTCCGGTCTATTCGTGT	CCACGATCGGAACAAATTCT	ATAA
CCRI000942	ca01	AATAAGATCAGGCAGGCAGG	TCTCGACCCTCATCTCAGTG	AATTT
CCRI000943	ca01	TCATGGATAAATACCTTGAATTGAGA	TGTCGCATATTTATTGACCATTC	GGAAA
CCRI000944	ca01	ATCCAGAAGCGCAAATTGTT	AACCGGTTCACCTTAAATTAGAT	T
CCRI000945	ca01	CACACATCAATATGGCCTTCA	TGTTTAATGGTGGTTTGCTAAGG	TA
CCRI000946	ca01	TTCATCACAGATTTATCCTTCCAA	TGATCTTCCTATCAACCGGA	AT
CCRI000947	ca01	GATAGTGGATGTTAATGGCTTGA	AAGCATGGCCGAATGTTAAG	AATAA
CCRI000948	ca01	TTTCTCTCCAATTTCCCAAA	ACTGAACACGCACAACCAAC	TTC
CCRI000949	ca01	GAGTCTAGGGATGGGTGGGT	GCCTTAGCCCATTGCAGTAA	TTACTG
CCRI000950	ca01	CCTAACCCACCAAGTGTTTGA	CAACTTTCCTAGCCTCTCGAA	T
CCRI000951	ca01	CACGCTCCATATCTGCTCCT	TCCCTGTCATCAAACACCAA	ATTCA
CCRI000952	ca01	GTCGATCAGCAATCGCTCC	ATCTCCCTCTTATCCTGCCG	GA
CCRI000953	ca01	GGGCTTAGTTGGGCCTTATC	AACGAAATTAGAATTCAGTTGAGTAAA	TTAA
CCRI000954	ca01	ATTGCATTAGGAGTCGGATTT	CAAACGTCAAACACGTTACCC	TAT
CCRI000955	ca01	AATAAGTCGACCAACAACCTATTT	AACTCGAATAACTCGATTCAATTAAC	AAAAT
CCRI000956	ca01	TAGGTGTTCCCAATTTCCAA	TTTCAATAGGTAAACGATATTCAAATG	T
CCRI000957	ca01	AAATTTAGATGTTCTGATGAACCAA	AAACGTTGCCCATTTACAGC	TA
CCRI000958	ca01	TGCACATCCATGAGATCAAA	GGCCACCCACTACACAGTCT	TGTGCC
CCRI000959	ca01	CAAGTCAGAACTTGATGGATTTCA	GGAACTTCAACTTATAGTGGAGGAA	TTTA
CCRI000960	ca01	TCATTATCATCGACAACGGC	CCATTTCACGAATCTGCCTT	TAT
CCRI000961	ca01	ACCAATGAATCAAACCAGGG	TGAATATGTTCGTCCTCAACACA	TA
CCRI000962	ca01	CAAAGCATTTACAAATCCAAACA	TCACGTCCTCTTGCACTGAC	ATTTA
CCRI000963	ca01	AAACCTAGCTTTGGCTTCTTCTT	TGAGAGGTCCTTATGATGCAA	GTTTT
CCRI000964	ca01	TACTTGGAAGGCCAAAGGAA	GCTTGAGGGCCTACGTAACA	TTTC
CCRI000965	ca01	ACATCATGAGGACCCACCAT	ATGGTTCGTGAGGTGGTAGC	CCAT
CCRI000966	ca01	TGTTGGTAGAAAGTGAAATAACCAA	ACCAATATGGATGTTCGGGA	AATA
CCRI000967	ca01	GTGCGGGACAATCTTCTCAA	CACCCATTGTACGGGTCTCT	TTCTTT
CCRI000968	ca01	CGGGAAAGTGCATACAATCA	GCGAACAAGTGTCGAGGTAAG	AT
CCRI000969	ca01	TGGGATTCAAATCTAGAGGTCC	TCTTCTCTCTCTCTTAAGGTTTCCA	TAAT
CCRI000970	ca01	AGGCAGCCATGGAATTGTAG	ATTCCCAATGGATGTGTGCT	CT
CCRI000971	ca01	AACAAACGAACATGAACACACA	GGGTCATGTAACAATCCACTCA	AAAT
CCRI000972	ca01	GGAGGATCGCCTTGATTACA	ATTGAGAGGCAACCCAAATG	AAATA
CCRI000973	ca01	TGTGCTCTATGCATTTCCCA	GTGCCACTTCACACTTCCAA	A
CCRI000974	ca01	TGGAATTTAGGCCAATGTTGA	TTTCTTAATCGAGGTTGCCG	ATTGT
CCRI000975	ca01	TGTTTCAAAGTGAAGGTGGAGA	GACACTAGGCTCGAGTTCGG	AAAAT
CCRI000976	ca01	AAACCCAAGGCATCATTGAA	ATCAATGGATTACCCGTCCA	TA
CCRI000977	ca01	CTTGAACTCACGGGTGGTCT	GTGAGCATGCAAAGCTGAAA	CTTTT
CCRI000978	ca01	TGTCATTTATTGTGAACCTTGTG	GATAAGGACGTCTTCGCAAAT	A
CCRI000979	ca01	CGACTCCTTCTTCCTCTCCC	TCGAACAAGAACGTGAACAAA	TCTTT
CCRI000980	ca01	TGTCGAGCCTTAGCATTTCC	AATGTTCCGGTGCTTGTTTC	CCATTT
CCRI000981	ca01	CCCTAAGCCATATCTGTCGC	TGGTTGAGGGTTCATTACTGACT	AT
CCRI000982	ca01	TCAACTAGCTCACTTTAGGGCA	AAATGGTATATGTGGCACCCA	AAAT
CCRI000983	ca01	GCAATTGAGTGTTTGATGAATGA	CCTCGGCTGTCAACAGAGTA	AAAG
CCRI000984	ca01	ATGCCAAGGGTTAGTGGATT	CAACAATCACAAATGTCGAACC	AAAAG
CCRI000985	ca01	CGAGTTGATGAGACATGAGCA	TCCGTTATATTGAAATCTTGTTGA	AT
CCRI000986	ca01	TTGACAGCTTGGCTACTCCA	TAGAAGGTTTGACCACAGCG	ATTGC
CCRI000987	ca01	TTCCTTTCACACACATTGGG	TTCATGTTGTGCTGGATTGT	TAAAA
CCRI000988	ca01	CTGTCCAAAGCCGAATTCAT	CATGCATGTCACTTGGCAAT	AT
CCRI000989	ca01	TCACCAACTTGCCAATTGAA	TAAATGCCCTTTGACCAACC	TATGC
CCRI000990	ca01	TCCGGCCTTGAGCTAATAGA	GTTATTCGGCTAACAACCGC	AT
CCRI000991	ca01	TCATCAATAATTAACCGAGATTTG	ATCCGGCGATGATTATGTTT	AATAAA
CCRI000992	ca01	GGGCAACGATAGGTTGTGAT	TTTCAAAGCTAAATATCATTATGTGAA	GTATAT
CCRI000993	ca01	AAGCCACATATTAAACTTGCATCA	TTGATGTGTTGGTGTGAAAGG	AT
CCRI000994	ca01	CAAGATGAGATCGAGGGAGC	CATCAGGTTGGTTAGAGGGC	TAG
CCRI000995	ca01	GGAAGCACCCACAATAAGACT	TTGTTGCTAACCAATCACTTGT	TTTA
CCRI000996	ca01	TTTGCTGAATGGCTTGACATA	GCAGTTTGGTAGCCAGATCA	TC
CCRI000997	ca01	TGTTGAATCATGCAAATCGAA	AAGTGACCCAAACCAACTAGC	ATGAGA
CCRI000998	ca01	TTCGACAAGAATTTAATCGAAACA	AATTGTCTCAAGTGTGGGCTT	TTTGA
CCRI000999	ca01	AAATCCCGCTTAAAGTTCATTT	TCACCTAAAGTGCAAGAACAACA	ATTTG
CCRI001000	ca01	TCATGACTATTCCTCTCAATGTTAAT	TGAGATGTCTAGGGTCGCAA	AT
CCRI001001	ca02	CCATGATTGCCTGATGATTG	CGGCCATTAGAAGGCTAGAA	T
CCRI001002	ca02	AGGTGCACTTGCCTTTGTCT	ATCACGAAATAACGCGATCA	ACATC
CCRI001003	ca02	AAGACACGGCTGTGTGACTG	TGTCAATGAAGGCACATTGG	ACCAA
CCRI001004	ca02	CTGGATTTAAGCCGTGGAGT	CATTTGAGCTTAAACTGCATCAA	A
CCRI001005	ca02	TGAGGAGGATACTTATATGTTTGGG	TTGTTTGTAGTACCCAACCGC	A
CCRI001006	ca02	CTTTGCACTGCCAACCAGTA	TTCGAATAGAAATGGGTCGG	A
CCRI001007	ca02	AATGCAGTCAACCATCACCA	CATTTGTCCAACGAAAGGGT	TA
CCRI001008	ca02	TGAGAGTGGAAGCATGTGAGA	TGGTCCCTTTGTCAAGTTCC	AT
CCRI001009	ca02	GACCATTTGTAGTGGATATGGACA	AAGCCACACAAGTGCTGAAC	AAAAT
CCRI001010	ca02	TGCAATTAACCAAAGGTCCA	TGAGATAGCAAGAGGAAGATGATG	AT
CCRI001011	ca02	TTTAGGCCCATCAATAGGAAA	GCTTAAGCCGTCTAATGAAGGA	A
CCRI001012	ca02	ATCGGGTGAAATGTTTACGG	GCGAAGATAAACAACGGCAT	TAA
CCRI001013	ca02	TGAATTTGATGTTGAAGGCG	AAGGGATGTGATTGTCGAGG	AACCCT
CCRI001014	ca02	AATAGTCGAGCCTATTCCTCG	GTTTAATTTACGAGCCTTGGG	CTCGA
CCRI001015	ca02	TCCAACGGACATTGAATGAA	TGATATTGGCAGTGGTTGGA	TTCTT
CCRI001016	ca02	GGGACCAACAAATGGATGAC	GTTGGTGTGGAAGAGACCGT	TTTTTA
CCRI001017	ca02	TAGTTGCGGAAACATGGAAA	GATGCTCGGTAGAAGGTTCG	AAT
CCRI001018	ca02	TCGAAGAGGGCTTCACTGTT	GCATGCTATATTGGCTGCAT	AAAT
CCRI001019	ca02	TGCGTCGAAGAGTGTACTGG	TCCAGGTTCTTCAAACTTTCTG	TTA
CCRI001020	ca02	TTCGGCATTGAGTAATGTGG	CATGCCTTGACTCGATTTCAT	TA
CCRI001021	ca02	CATCCACATTCGGCTAACCT	TCAACAGCTCAATCTGAACTCC	AT
CCRI001022	ca02	TTGGTAGGTGGTTAGAACATTATCA	GGTGTGGCTTGAGTTTGAGTT	AAATT
CCRI001023	ca02	CAACAACCATCACTGCCAAA	GCAAGGCTGCAACACAGTAA	AG
CCRI001024	ca02	GGATCTATTTCCTCCGCTCC	ACACACACACAGACACGCAC	TTTA
CCRI001025	ca02	GTGATGGCCGGTCATAGTTT	ACCCTTATGGTCGTGCGTT	AAT
CCRI001026	ca02	TCTTGGACTCAACTTGCCCT	CTCCGTTAAACTGGTCTGAGC	ACTTTC
CCRI001027	ca02	GCTAGCAATTTCAGGCCTCT	GTGTCCAATCACAGCCTTCC	TTCTT
CCRI001028	ca02	TGCAGAATAATGCCGAATGA	CTCCTTCCACTGCCTAGTCG	TAAAT
CCRI001029	ca02	CGCTCGTTCTCTGTGTAGCA	GTTGCCGAGGAACTGGAATA	AATAA
CCRI001030	ca02	TCTTCTGTCCCAGCTGCTCT	TGAGGATGACGACCAGCTAA	A
CCRI001031	ca02	TTTGAAACACATCAACCAAAGC	CAATCTGGGAGAAGTGGACAA	TTACAA
CCRI001032	ca02	TTGAATATTGAATGATGAACGGA	CATTTAAGGCAACGGATCCTA	AAAT
CCRI001033	ca02	TGACCAAACTGCATGAAATGA	ATAGTCATCGTGCGTCGTTG	TA
CCRI001034	ca02	TGCACCCTGTAAACCCTCTC	AGTCACTGGGTTGCTGCATT	AAG
CCRI001035	ca02	AAATTGACATGGATTAAATTGCTC	TTTCAATAATTCTGAAACCTGCT	TTTCT
CCRI001036	ca02	TTTGGCAACACAAATGATGG	AGACCCAAGTTTGAGCCCTT	GAAAA
CCRI001037	ca02	TGTGCATATTTAGTCCCATGACA	TTGAAGATGGCGTATCTATTCAAA	TA
CCRI001038	ca02	TGATTCACGAGACTTATCGAGC	TGTGAGCTCGGCTTGAGATA	ATT
CCRI001039	ca02	GGGCTTGGGCTTAGTCATTT	TAGAGGTGATCATGGGCCAG	CGGGC
CCRI001040	ca02	CCTTACTCGAGACCTAACTCGTTT	GCTGTGTAACAATATGCGTGC	AT
CCRI001041	ca02	AAAGGAAGCCACATGTCAGTC	GCACACCCATCAAGAAGCTC	TAATAT
CCRI001042	ca02	GCATCGTGCTAAAGCTCTCC	TGAATTGACCAGACTGATAGAACC	A
CCRI001043	ca02	AACGTGTTAGGCTACATGAATAGC	TGTGAATGTGAAAGTTGATCAGTG	TA
CCRI001044	ca02	GTATGTGGTGGCGTTGACAG	GCACCGTTTCGTTAGGGATA	T
CCRI001045	ca02	TCACATTGCAAACTCATTCATTC	CCATGTGATATGGCTAGATTATGG	AT
CCRI001046	ca02	TAAAGGGAATGTGTCGGGTT	TCAAACAAGCGAAACGATCA	A
CCRI001047	ca02	CATGTACCATATGTCTGTTTCATCT	TTTGTGTTGAGTAGAAAGGAATGTTT	AT
CCRI001048	ca02	TTGTATGGCGTGAGTTGCAC	TTTGATTGGGTTCAAATGGG	AATAT
CCRI001049	ca02	TGGTCATAAGGCAAAGATTGG	AGAAACCGGGACACATCAAG	CTT
CCRI001050	ca02	GAGACAGCAGTGTGTGACCAA	TTTGCATATGCTTGGCGTTA	AAAGA
CCRI001051	ca02	CACAGACACAGACACAGACACAA	GGAGATGGTGTGTAGCCGAT	ACACAG
CCRI001052	ca02	GGAGAAATCGGCACAGAAGA	GAAATACACTCACTCGGCCA	AGAAA
CCRI001053	ca02	CTGGAGGCGTGAAAGAAAGA	TGGACATTGGTGTTAGTGGG	AAATA
CCRI001054	ca02	TAACCCTTGTTCCTTCGCAT	ATAAATAATAACCAAACAATCCCTAAA	TTTA
CCRI001055	ca02	GCAAGTCATGGCAATGGTAA	TGCTCTTCTAGCATGAACTTGG	AAGGT
CCRI001056	ca02	AGTTTCTGGCGGCATTACAG	CGCCTTATTTCTCTTTGCTTTC	AATTT
CCRI001057	ca02	CGAGCTGGTTACATACCTTAATCA	GGTAGAATGGACGGTAGTGACC	CTTT
CCRI001058	ca02	AATCAGAAATTGAGACATGGGC	AAAGGATTCCTAGGGTTCGAC	AAAAC
CCRI001059	ca02	AATTCTTCCCTACGCCTGAA	GGCCAACTATATAATGTTGCCTAAA	T
CCRI001060	ca02	TGGCTAATCCACTTTAGAACCC	CCAAGGGAGAATGGAACAAA	TCTT
CCRI001061	ca02	TTCACATCAATGCTAGTAGTATCGTC	ATATGTGCATGCCCAGGACT	TA
CCRI001062	ca02	GCGTCTGCACAAGCAAGTAG	GGCTAACTCGATGATTTGGG	CACACT
CCRI001063	ca02	CAATCAGTGATCGACGTAATATCAA	TTGGATCAAGAGCGAATGAA	ATTTTC
CCRI001064	ca02	ATAGTGGCAAACCACTTGGC	GCTAAGGCAAGTCATCCTCG	TC
CCRI001065	ca02	TTAATGGCCAACCATCCCTA	ATTTGCATTTGCATGGGTTT	CA
CCRI001066	ca02	TGTTCGAGATTGGTGAGAGTTT	TGCCACCCTTACTTGCACTA	TG
CCRI001067	ca02	AGCAGTGGAATGTGTCCAAA	GAGATGCAGTATGATGGGATGA	GTTT
CCRI001068	ca02	TTGATTAAGTTATAAGCATTGATGTGA	CCGTCGTTGGATTAGGGTTA	AT
CCRI001069	ca02	TGTAGGATTTGATGGTCTCGAA	TGGAAGTCAATGTTTCAGCCT	ATTT
CCRI001070	ca02	ACGTGTATCATATTCGTTGAACA	ATTGAGTGAACCTGTTGGGC	TTTA
CCRI001071	ca02	TAGCACCGGTCCTCCTAATG	GCCCACGTATGCTCTGAACT	GAAATA
CCRI001072	ca02	TGTTTCCCAGCACTACTATGGA	TCTTCATGCTCGGGTCATTT	AT
CCRI001073	ca02	TGAATGGTTTAACGACCCGT	TGGATGAGAATATAGCCGCC	TTTGT
CCRI001074	ca02	AAATGGTGTCTTGCCCTAGTATTT	TTTGGAATACGACTGGCCTT	GAA
CCRI001075	ca02	GTTTCGGAACCACAAAGCTG	ATTGACATGCAAATCCACCA	AT
CCRI001076	ca02	AAATTGGGCATCCATGTGTT	TCCCATGCATCTATCAATCG	TGCA
CCRI001077	ca02	AGAGCTTGCAAGGACGAAGA	CGCATTTGATCAAGCAAGAA	AAGAG
CCRI001078	ca02	TTGTTGAGAGGGCTTTACTTGA	AACCACAAGTGTCATCTTCCA	TA
CCRI001079	ca02	GGAGGTTTGACAAATGTTGGA	GCACTTTGCTATGCATCACATT	AAATTT
CCRI001080	ca02	GCCAACCACTGAAACAGACA	GCACCGTTACCGGAGACTAA	AACAC
CCRI001081	ca02	GACCTATCATGTCATCATTCTCCA	TCTCGAGACATGGCTTCTCA	ATTAA
CCRI001082	ca02	TGTGTGGTCCAAGTGAGAGA	TTTGTAAAGTTGGATGGCTAAAT	CA
CCRI001083	ca02	ATATCAGTGTCGCCAATCCC	ACAGTGTCGGTGGGTAGAGG	ATT
CCRI001084	ca02	TTGTGAGGTCTTTATGTGGTTATTT	TAGCCAAGGTGAGTGTCGAA	AAATA
CCRI001085	ca02	TTAGCCTGGCAGCACTGTAA	TAAGGGACGGGATGCATTAG	AAAGA
CCRI001086	ca02	CATTTCTTCGTCTGATTGGCT	ATGCGTACATGACATTCGGA	TA
CCRI001087	ca02	GCTATGCAACAATGCACACA	TAATTCGACCCTCGGTCAAG	AT
CCRI001088	ca02	CGTGTCAACAGTAGAAAGGTCG	GAGGAAGGATGTGTCGGTTT	TG
CCRI001089	ca02	AGAACACACTGCAGCCTCAC	GAAGAAACCCATAAACGCCA	T
CCRI001090	ca02	TTCCTATCATGATCCCAACCA	GAATGCCATGAGGAAGCAAT	ATAAA
CCRI001091	ca02	TGGCACACATTATGGACACA	TTGATAATAAGCACGACCACAA	TTTC
CCRI001092	ca02	GCATCCAGCACACCTGTTAC	TGCAACAACGTACAAGCTCA	TC
CCRI001093	ca02	CAACCCATGAGAGGTGGACT	ACAAGCTGCATACACCAACG	GGTCGA
CCRI001094	ca02	GTAACAACTACTCAAGTAGACAACCCT	CTCCTCCTCCTTTCCATTCC	AT
CCRI001095	ca02	TCTTTCTGTTAGAATTAAGTGACCCA	TTGAAACACCCTATCCTAATCAA	TTTTA
CCRI001096	ca02	TTAGGCATACCTTCGGCATT	TGGAGATGTGTTGTGATGTTGA	TA
CCRI001097	ca02	TTCAGCCTAACATGAGCACG	GAACGGATCGGAACGACTAT	ATGAA
CCRI001098	ca02	TGTGTCCACATGAGTTGGCT	GCTGCTGGAATTGATGGTCT	A
CCRI001099	ca02	TCTTCTAAGTTGCCAAACCCT	TGTTAATGGACTTTCGTGGACA	ATTTG
CCRI001100	ca02	CCCAAATACGACCAGACCAT	TGTAAATTCTTGCCCGATGA	AAATA
CCRI001101	ca02	TGTTACGAATCACTGCGATCA	TTTCTGCGAACTGTGTGGTC	ATTTT
CCRI001102	ca02	GACATGCTCACGACTCCAAA	CCAGAATCCACTAAGTCTAAGGC	AAATT
CCRI001103	ca02	CCCTGACACTTAACTGCATTCTC	TTCTCACTTGGGACCTCCAT	TTC
CCRI001104	ca02	AACAGCCCTGCATCATCTTT	CTGATTGAGTCCCGATTCGT	TAA
CCRI001105	ca02	CATGTATGCAAACGTGTCTTAGG	GTGGCATTAGTGATATGATAGCC	TA
CCRI001106	ca02	TGAGCAGCATGTGCTTAATTG	CAAACAACTCATGCAACAAGG	T
CCRI001107	ca02	CGTTGATGTCTTGGGTTCTTT	TGGGTCGTAATTAGGTGAATTTG	TTCT
CCRI001108	ca02	CTGGTTGAGATAAGGCCAGG	AATGACCACAACTATTGTCCAAA	AAAAT
CCRI001109	ca02	AGCCATGGGCTAGGTAGGTT	AAGTGTGTGTGGATGCCTTTC	T
CCRI001110	ca02	ACATGGCTGTGTGGCTGATA	TGAGTGGACAACCCGTGTAA	ATTTT
CCRI001111	ca02	ATCTGTCATCACCGACCCTC	GCCGAATAGATCTAGCCGAAA	AAAAT
CCRI001112	ca02	TTGCCCATAATTCCTTGTCA	TGTGTGTTAACTCATGTGTGACATT	G
CCRI001113	ca02	CCCTACTCGACGACTCACCT	TGGTGTTGGTAGGGAGGAAG	CAA
CCRI001114	ca02	AAATCCTTGTTGTGCATGAGA	TTTGAATCAATTGTCCACTGAAG	TA
CCRI001115	ca02	CTCATGTTGAAAGATGGAAGGA	GAAGGATCATTAGGCGCAAA	AAATAT
CCRI001116	ca02	GAGTTCCTGTGAAAGCTAAGGG	AAATCCACAGGAGAAGCAAA	TTCT
CCRI001117	ca02	TGAAGGATGAAGCTTGGACA	AATGGTCAAACGGTGGTGAT	TTTCA
CCRI001118	ca02	GACTGAAACCCAAATCCGAA	TGCTTCGATCGTTCACAAAG	T
CCRI001119	ca02	TTCTGCCAGATAATGCAAACA	TATTGAAGAACAACGGGCTG	AT
CCRI001120	ca02	AATAATTTGGCCAAGGGTCC	TTTAAATTTAGCAAATAGGCAAGAAA	TA
CCRI001121	ca02	CACCTCCCACTCATTTCCAT	GTGCGGCACATATTTGAAGA	TC
CCRI001122	ca02	CATCCATCATCTTTCCATGC	TCTAGGTCGGGTTTGGAGTG	AGAAG
CCRI001123	ca02	TTTGTCCCATTCGCTCTAAA	TGAACAACATGTCGAACCAAA	A
CCRI001124	ca02	CCACAAATATTCTGTAATACACAGGC	AGCTAGCCATTAGCCAACCC	ATAC
CCRI001125	ca02	AGCGTCTTCAAACGATCACA	TCATATCATTACATCCCAATTCATTC	TTGAT
CCRI001126	ca02	ATCTTCAGGCCAGACCTTGG	AAATTAAGTCCCTTGCAAATTGA	T
CCRI001127	ca02	GAACTGTCACGTTTGGAGCA	AGAACTCCCAGGTATTGGCA	TTAT
CCRI001128	ca02	AAATAGCCCACTTGGATGAAA	TGTGTGATGTGGGTATGTTGTT	ATTTT
CCRI001129	ca02	AATTGCAAGCATGGAAGAATAA	TTCCACACATCTCACTTGCTTT	AAAT
CCRI001130	ca02	CAATGGCCCAAACCCTAAG	TACAAGTGGTGGTGGAGCAA	C
CCRI001131	ca02	GAGGATGATAGAGCGATGCC	AGTGAGCCGCTCGAATATGT	CCA
CCRI001132	ca02	GCACCGAAGTACAAACAGGG	TGCGACTTATATCGTTGCTCTC	A
CCRI001133	ca02	GGAAGCGAGTGCTAGATCAAT	TGATTGATGAGGAACCCAAA	AATAA
CCRI001134	ca02	TGGTGGAGCCAAATAGATTG	CACCATCAAAGTGGTCATGC	ATTTTT
CCRI001135	ca02	GGTTTCGATATTTAAGTTATGCTTCA	CCAAACATAACTACCATTGGGTT	AT
CCRI001136	ca02	TTTCCCTCTCTCTCCTAGGGTT	GGTCCTTGTATGGTAATTAGACCA	TTAA
CCRI001137	ca02	ACATTGCCACAGCAATGAAG	CGAAGGACTTGGTCTTGGAA	AAC
CCRI001138	ca02	TGTTGGGCTGGGTAACTAGG	CCAAACCTCTCAAGACACCTT	AAAT
CCRI001139	ca02	GTGATTCGGTTATGGAATGTGA	ACCACAACCAAACCATCCAT	AT
CCRI001140	ca02	TGAGGATGCAAGCAGAGATG	TTCAATCCCATTACCACATCA	TTAT
CCRI001141	ca02	CAGAAATTTAGGGTGGTGCC	CCCTCTTTGGTCAGTCATCTT	TATTT
CCRI001142	ca02	AGTTGGCCAATCCTTCTGTG	AAACTAAGCATGGACAGGTCAAA	ATT
CCRI001143	ca02	AATCTCCCACTTGGACCACA	CGCCTTGGTTCTTTGCTAAC	AT
CCRI001144	ca02	GGATCACGGACCAAATTAGC	AGCAACGAGTTAATTGTGACTTT	AT
CCRI001145	ca02	GGTGAGTTGAGCCTCAGGAC	TCAGCTCACCTCTCGCAATA	A
CCRI001146	ca02	AATACTCGGCGGTTGTAACG	TGCATAGGGATCATCTTGCTT	AATTA
CCRI001147	ca02	CGATTCTAATGGGTTGCCTC	AGGTGCACTAGCCTTTGACA	ATTAAA
CCRI001148	ca02	CTTGGCCGAATACTTACCCA	GGTATAATTGGCCTTGTCGG	AT
CCRI001149	ca02	AGCTAGAGAGTGAGGGCAGC	CCGTTGGACTCTCCAGTGAT	A
CCRI001150	ca02	AAACATACATGAACTGCCTTGAG	ATAAACTTAATAACCAAATTACCCAAA	TTATT
CCRI001151	ca02	CTTGTTGGCCTCTTTGGACT	GGAATTCAACTATTAACGCATGA	TTCTT
CCRI001152	ca02	TGCTGACATAAATGGAAACACC	TCTGCTTCGTCGTCTCTAGTTG	AAAAT
CCRI001153	ca02	TTTGTTTATAATTTAGGCTCGAGTAA	TGACAATGCAAGATTGAAATACG	AATTCT
CCRI001154	ca02	TTTCCGAAAGGGTTTCTACA	TCTCAACTCTCTCTCACATTCTCAA	TTTTTC
CCRI001155	ca02	TGTGATTTCCACACATATACACG	TGTAACATCGCAGATTTGGC	TTA
CCRI001156	ca02	TTTGTTATAATTTGGTCCTACCCA	TGGTTTAGGAATTGAGGTTTACTTG	TTTA
CCRI001157	ca02	ATGTGGCTCGAGAATGAACC	AATCCAAGGTGCACAGATGA	AT
CCRI001158	ca02	ACACGTGTGAGGAGCAAATG	AGAGAAAGGGAAGGGTTTGG	T
CCRI001159	ca02	TTTCTTCCGCCTTGATATGG	CATTCCAGGCTGTTGGCTAT	AAT
CCRI001160	ca02	GCCATTTGCTTGAGTGATTAAA	CCGAACCTAGCTGTATTTCCA	AATTA
CCRI001161	ca02	AAATTTAAATGAAATGAGGGAAACTT	GGCCTGCAGCATTAGTCTTT	AAATG
CCRI001162	ca02	CAGGACCTCATTCATTTGGG	TCCGATAAATGAAAGTGCCC	AT
CCRI001163	ca02	ATCTTGCGTTCATCCAATCC	TCCAGGTAAGTTCGTACGGTTT	AT
CCRI001164	ca02	TGCTCCCTTGAATCGTATCC	AGCCACAGATTCAGAAAGAATAA	TGT
CCRI001165	ca02	TTGGAAGAGGGAGGAATGTTT	AGGGAACTGGTGTGTTGGAG	AAAAG
CCRI001166	ca02	TGGGTGTGGATTTGAGAACA	AAGTCAAAGAGGCCGGAAAC	ATAAT
CCRI001167	ca02	TTCATTGTGAGGTGGTTCAA	CACGCAGTAAAGTTTGCAATAAA	TTTTTA
CCRI001168	ca02	AAGGGTAACAAATAGATGAATAGATGA	TTTACCCATTTGCTTGTTCATA	AAT
CCRI001169	ca02	TGAAATAATGGTTATGAAATGGAA	TCAGTGATGCAGGCTTGAAA	AAATG
CCRI001170	ca02	TTCTTGATGCCGGTGAGAAT	GGTCTGGGTCAGCTACTTGG	T
CCRI001171	ca02	TCTTTATTCTCCTCAGGCCAAA	TGGATGAAAGTGACGGATGA	AAAAC
CCRI001172	ca02	TTTCCGGTCTCACCATACTATAC	ACGGGTTTCTTCTAGTCATAAACTAT	AATTT
CCRI001173	ca02	CCGAGCCAAACTAAATCGAA	AGCTTGCCGACGTAACAACT	AT
CCRI001174	ca02	AAATTCCTCCTTCCATTGCC	TGCACTTCAGCACATTGAAA	TA
CCRI001175	ca02	GGATGATTGATACAGGTTTAGGG	GGTTTGATTAATGGAAGTACTAACTTG	T
CCRI001176	ca02	ATTGAAGTTTCGGCATCAGG	AAGGTTATAGCCAGGGCACA	TCT
CCRI001177	ca02	TGGACACATTTGTGTAGGTTCA	TGTTGTTTCACTCGTTCATGC	ATA
CCRI001178	ca02	TTCTTATGTGTCGGCATCCA	GTGTAGGCAACGGCAACAAT	CCTCTC
CCRI001179	ca02	CGTACTTTCATTCTGTGAATTACTTT	TGAGGTTTAGAGAGAATTTGAGGTG	A
CCRI001180	ca02	AGCCACCCACTCACATTTCT	TTTAATGCGGATTGATTAGATTT	ATT
CCRI001181	ca02	AAATGCAAGTGTATGGTAATTGTAAA	TTTGTTTCACTTGCCTATTCTATTCT	TATTA
CCRI001182	ca02	CCGAGCATTAATTGGAGGTG	TTGTACATTATGAAGAACCCATAGC	T
CCRI001183	ca02	CTTCTAAATAGCATGTTGTAAATGAAA	TCATTATGAACTCGTAGAAGCTCG	TTA
CCRI001184	ca02	AATTCCAGCCGGAAATCAAT	TTCATACGCCCTTGAACAAA	AATAA
CCRI001185	ca02	GCGCATAGATAGGAATTCTTGG	CCTTGTTTCGGTGTTGTCTG	TAAA
CCRI001186	ca02	AGATCGGAAGATCCTACGGG	CAAAGGAGGCGAGTGCTAGA	TTATT
CCRI001187	ca02	CACATCCATCAACCGAATCA	TGGCATGTATAGGCTAGTTTCG	TA
CCRI001188	ca02	GTGGCGTAAATACAGGGCAT	TGTCATCCATATGATAATCCACG	AT
CCRI001189	ca02	GGGCAAATCTATAAAGCCACC	TGGTCTAGTTGAGCCGAACC	TCGGT
CCRI001190	ca02	GATATCCTAAGCTGCTGCACG	TGGCACACAGACACCTTCTT	T
CCRI001191	ca02	TGGTACATGGGCTAACTTGATTT	CTTCTTCACCTTTGGCCGT	TTTC
CCRI001192	ca02	TCAGGTTCAGGGCGTTACAT	GAGCTCACACTACCCAACTGTC	AT
CCRI001193	ca02	TTTCTTGTTACAATTTCGCTATGC	GGACAAGTGGGAGATTGTTGA	ATTT
CCRI001194	ca02	TTTCCTTCTCTGTTTCATTTCG	TTTGGTATTGGTAATGACATGTGTA	TAATA
CCRI001195	ca02	GTCTCGCCCTGTCAATTGTT	AAAGCAAGCTCCAATAACACTG	ATA
CCRI001196	ca02	TTGCCAATCGTTTGTTCATC	GCACATGGTGGAGGATTGAC	TTTA
CCRI001197	ca02	AAAGTAAGGGTCCTGATGGG	TCGTTTCCGAGGAACTGAAA	AAATT
CCRI001198	ca02	AAGGTAGTGGTCCCATTTAGCA	CTTCACTTGGGCATACAATGA	AT
CCRI001199	ca02	TCTGCTTAGAATGAGGCGTTT	GGCGGCTAGGGTTTCTATTT	TTA
CCRI001200	ca02	TTGCACCTCATTTCATGGTC	ATTCGGACCGACAAATCAAT	AAAAG
CCRI001201	ca02	CCACCAAATAGAGTCACTTCACC	CATGGAAGGCACAAGGACTTA	AAATA
CCRI001202	ca02	TCCATATTTGAGATGTTGGCA	AGCATGGACTCTTGACGGTT	ATTGA
CCRI001203	ca02	TAGGTCGTGCCTACCTGACA	CAGTTGCGCCTACCAAGAAG	TA
CCRI001204	ca02	CCTGCAGTAGGTGGTTGGTT	GGGAGGCAACGTCACTATTT	AAAT
CCRI001205	ca02	AAGCTGCGCCTTATTTCTCTT	GCTGAAATGTTAGGAAGGCTCA	TAA
CCRI001206	ca02	ATCTGCCCGAGGCAATTT	TTCTAACACATGCACAAACGAA	A
CCRI001207	ca02	CGCATATCCTATGCAACCAA	CCGAACTGAGGAAAGATGGA	ATAAA
CCRI001208	ca02	TCGGAATTTCTTTGATGCAG	TGAGTGGTTCACGGAGTTTG	CTTTT
CCRI001209	ca02	GAGAGCATGTAAGGCCGAAG	ACGCTCGCAATAGAAGTGGT	AAGAG
CCRI001210	ca02	GGTAATAATAATGCAACAATAGTGAGA	ACAATTTCGTGCACCATTTC	AAT
CCRI001211	ca02	AACAATCCAGGGTAGGGCTT	CCTTGTGTATCCTTTGAAACCA	ATTTA
CCRI001212	ca02	CCGCCACTACCGCTCTC	TGGTAACTTGATCTCCTTGGG	CCTCCC
CCRI001213	ca02	TGAAGGATGCTTTGGAGCTT	ATGAAATGGAATGCAAGCAA	CAA
CCRI001214	ca02	GAAGATTGCGCCATGAGAA	ACCTAGCAGCAGTCCCTCAA	AT
CCRI001215	ca02	TCATCTCCATAACCTGTTCAGAAA	TCTTCTTTCGCCAACATATCA	ATTA
CCRI001216	ca02	TTGGTGGGAAGAAGATGACA	GGCCATCCATAGGAGACAAA	TTTTA
CCRI001217	ca02	TTTGCATTTGAGATGGCTTG	GCACCAATTCACAAGCATGA	TA
CCRI001218	ca02	TTTGACAGGCTGAATTGGG	CACCATGAAACTGTTCATCAAA	A
CCRI001219	ca02	TGTGATTATTAAGGTGATAAATGCAA	TGCGGCATTAGTGACATGAT	TA
CCRI001220	ca02	ACAATTTAGTTCCGCCCAAA	CACAAGATGAAGAGATTTGGCA	AATAG
CCRI001221	ca02	TGTGACAAGAAAGAAAGATGAACA	TGCTAAAGGTGTCAAATCGC	TTTTA
CCRI001222	ca02	CACCAACAACACGACACCAT	TGGGATGGTGGTTAAGACAA	GAAAAA
CCRI001223	ca02	AAGGTTGAGGCAGTATATGTGG	AAGACAAATTCTCTATGGCTGAA	AT
CCRI001224	ca02	CGCCTCAATTCCACATCTTT	GGTGTTCCTCTCCTCTGAGACA	TTTTAT
CCRI001225	ca02	CCGAGCTAAACTCATACCTTAATCA	CCATGACAATAAGTAATGGACGG	TTCTTT
CCRI001226	ca02	TTCATCGAGTTTCCAAGGCT	ACTTTGCGCTCTAGACGACC	TATT
CCRI001227	ca02	TGCCTTAACTGTTTCAGCCAT	CGAGATCTTGATTTCATAAACCG	TTAA
CCRI001228	ca02	AAATTACATTGCAGGTGGTTCT	GAGAGGGATGAGTGGTGATGA	TTTA
CCRI001229	ca02	ATACTTTGCCATGGTAGCCG	GCCACTTATGATTCGGCAAT	AT
CCRI001230	ca02	GAAGAAACTTCCGACAGACG	GGTGAGTCGGTCCAGTTATTATT	AAAT
CCRI001231	ca02	CGAGAATCATATCCTAGGGATTACA	GCACAAGGAACTCACATAGTCG	ATA
CCRI001232	ca02	TGGATGCCTCTTAGTTTGTGC	TTACCTGCACCACCAAATCTC	T
CCRI001233	ca02	GGACAATGAATTCGAAAGGC	CGTCTACTTTCTAAATTGACAGGGA	A
CCRI001234	ca02	CACCGACTGGACTACTTCCC	TTTCCCTCCACCTTCATAGC	TTA
CCRI001235	ca02	GTTGTTATGCTGCTGCTCCA	TTCCAGAGGGAGCCTGAATA	CTA
CCRI001236	ca02	GCCTCGGAACTCAAGATATGA	CGGAGTCGAACACGAGGTAT	AAAT
CCRI001237	ca02	CGCACCAAAGCAATTCCTAA	CATGAGAGCATCGATCCAAGT	AT
CCRI001238	ca02	AAATACACAATTCAAACAACCGA	TCCGAATGGTTCAACAGGTA	AT
CCRI001239	ca02	TTCGTTGCTTAATCAGGTCG	TTTGGCCCTATGACAGATGC	AAAAT
CCRI001240	ca02	AGAACTGCGAATGGGAAATG	ACGACAGGCGTTCTCTTCTC	GAA
CCRI001241	ca02	CATCCGGTGATGATGATGTT	TTCAAGTTCCTAAGTAATGGTGAGG	TTATTT
CCRI001242	ca02	CCCACTATCTCAACCTCCTCA	AGTTAGTGTGTTGGAGGCCC	AAT
CCRI001243	ca02	TCGGAATAGTCGTTGGCTTC	CATAATCCTGAAATGATGCCTT	TA
CCRI001244	ca02	CTCATTACAAAGGGCCCAAG	TGTTTAATCATGCTTGTCACATT	AT
CCRI001245	ca02	GCAGCCACCGATCTAAAGAG	TGAATGTTTGCAGGAAGCTG	CAATAG
CCRI001246	ca02	CATTGACCACATCACACAAGG	AGGTTGAGGTGGTATCTGGC	AT
CCRI001247	ca02	TCCCTAGCCTCAGCTCAAGT	ATGTGGATGGATTGTCATGC	AAGAGG
CCRI001248	ca02	GGCAGAAAGAAGAAGAACACG	TAGGTCCATATTTCAGGCCG	GGGCC
CCRI001249	ca02	TGGTGTAATGAGCTTGTCCTTC	CATGCAGCACCATACTGTAAA	TA
CCRI001250	ca02	TTGTCCATCTTCCTCCTTGG	CAAATCATTCACTTTATGAGGCA	ATA
CCRI001251	ca02	GAACATTGACGTAGTTAAATTCCTG	CATCCTTTCCCATCATTCTCA	TATT
CCRI001252	ca02	GGAATCCCATGTTCAAACTTC	TTTCAGGTGATGCGCAGTAG	AAT
CCRI001253	ca02	CCGAGCAACACCCTTATCAT	TCCAAGCATTTCATGGCATA	A
CCRI001254	ca02	GAATCAGTGTTGGCTGATGG	GCGTTTGTTTGCAAGGATTT	AGGGGA
CCRI001255	ca02	AAACCTAAGTCAATGAAGCAATCA	CGGCGACGGATATAGGTTAG	AATCA
CCRI001256	ca02	TGATGGCAATAATTACACAACAGA	TCTCACATTATTCACTTCAAATTGTTT	ATAAA
CCRI001257	ca02	GGTTAGGTGAGGCTGAGTGC	GCACTGAAACAAACCAGCAT	ATGA
CCRI001258	ca02	GTGGCCTGTAATGGGAACTG	CAGCTACCACATCGCTGAAA	AGAGG
CCRI001259	ca02	TTGAAAGCCACTAACTTTCGG	CGAGACCACAATTCCAATGA	TAAC
CCRI001260	ca02	TGGATGGTATTCGCAATCTG	TTAAGGCGCATGTCAGTCAC	TTAGA
CCRI001261	ca02	AGGCCTTTGCATTTACACAA	TCAAGCGGTTCTAATTTCCC	AATT
CCRI001262	ca02	CGGACGTTCATAATATCCTCG	AGTGTGGCGTATTGGGTGTT	GAAAAA
CCRI001263	ca02	CCTATCACGAAATCATGCGA	TGATCTCGACGGGTTTCTTC	AATTT
CCRI001264	ca02	CCACTTTCTCAACCACGACA	TACCTTGATTTGGCTACGGG	ATTT
CCRI001265	ca02	CCTTTCAGTTACGGAAGCGT	GCAAGATAATTCGGACTTGGTT	ATA
CCRI001266	ca02	CTGGCAGCCTCGCTATAATC	CAACCGCTACAAACCACAGA	AT
CCRI001267	ca02	TGGATGTCAAACCAAGTGGA	CATGTGAGTACACAATTTCGATTT	AT
CCRI001268	ca02	GAATGAGCTCGGTATGTGATGA	CGATCCCTGAGTTAGCTTGG	TA
CCRI001269	ca02	CCATGTACATATCCAACACCTCA	GGTTTGGTTGATTCGGCTAA	AT
CCRI001270	ca02	CATACCCACGGAGACTGTGA	TTTGAAATCGTGCTTTGGA	AAATA
CCRI001271	ca02	GAGAACCCGACAAATCCAAA	AGGTTGAGTGTTAGTGGGAAGTT	GAA
CCRI001272	ca02	AAGCCACTATCAAGTTTGCCTT	AACACCCTATGCCTGACCTG	AAAT
CCRI001273	ca02	CCTAACCCATAACCATCGCT	CAAGTTGAAATTTGTTGTGACG	AT
CCRI001274	ca02	AACATATATCAAACAAACAACACCTAA	CCAATGAGTCCCTTTCGTTT	ATA
CCRI001275	ca02	GTGGGATTAGGGTTTGGGTT	TCACGGCAATAGACAAGACG	GATTTC
CCRI001276	ca02	TGGTATTGTCCTTTCAAACGC	TAAATGCGAAATATGGCCTG	AT
CCRI001277	ca02	ACCGACTCAGGGATCATCAG	TCATTCACATTACCAATCAACAAA	AT
CCRI001278	ca02	GGGTGATGGCATAGTCAACC	AAGAAGGTTCAATCTCATCATTG	T
CCRI001279	ca02	TGTTTGAGCGTCACAGTTACAG	CCATCGTCTTCGTTTCAACA	TTGGT
CCRI001280	ca02	AACGGGTGTCCTCCACTATG	AAACACTTCTAAGAAACGGGAA	AT
CCRI001281	ca02	CTCAAGTTTCGGTCATGCAA	CATGGGCAATAATGGGCTTA	AT
CCRI001282	ca02	TGGCTTGAATATGCCTAGATGA	GTTGCGACGTCATCCCTATT	TTTTA
CCRI001283	ca02	TTGAAGCAACGGTGTGAATC	GCACCAAAGTTAAGGTTCCG	T
CCRI001284	ca02	GGTGGAGATGGATGAGAATGA	CAATGGATGGTTTAGCATGTTG	TTTA
CCRI001285	ca02	CACACGGCTAAGACACATGC	ACTTGCACATTTCCGTCGTT	TGCCCG
CCRI001286	ca02	TCCATTTCGTGATGGATGTC	TGTCGTGATTAATTGTCCTTCG	TTTA
CCRI001287	ca02	TCACGTTAACAGTCGATCACA	GTGGACATGATTCAATGCGT	CACAA
CCRI001288	ca02	AAGGGATGAAACAGAGCAGG	AGGATTCCATAAGCACCAAA	GAAA
CCRI001289	ca02	AAGTCTCCAGCGCCAATCT	TTTCGTTTGTTCCAGTCTCTAGT	T
CCRI001290	ca02	AAGCCAAAGTGAATGCCAAG	ACACATGTCATCACCATCACC	TAAA
CCRI001291	ca02	TTTCAATTTGATCCATACTAGCCA	TGGTGTTTCGAATAGGTAAGTTCA	AT
CCRI001292	ca02	AAATTGCTTGGACTGATTGATTT	TCATGGCACCATGTTTGTTT	TTCTAT
CCRI001293	ca02	TCTTCTTCCATTCTCTTTCCTTC	GAGAATCGGTCAAGAATGATGA	TTCTT
CCRI001294	ca02	TTGCCTTGTGAATTGGTTTG	AACACATTTCGTAATCAGGCA	AT
CCRI001295	ca02	TCCACAACCGTCCATCACTA	AGAATATGGCTTTACCAGCCT	AAATAA
CCRI001296	ca02	AGCAGGCTCTTTCTGTCCAA	GCTTCCCTTCTATAACGCCC	A
CCRI001297	ca02	TGTTGTGTGTATGATTCGGAAA	ATCCAAATTGCATGCCTCA	TAT
CCRI001298	ca02	TCACCCAATTTCAATCATGC	GGATTTGTATATTATTGTGGCATACA	AACAA
CCRI001299	ca02	CTTTGCTTTCTGCTCTGCCT	GTACACCGCTGGGTTCACTC	ATGGGG
CCRI001300	ca02	CATGTCCTACTTCAACACGGC	ATAAGCGCTTCTTGTGAGGC	AAAATA
CCRI001301	ca02	TTTAACCTCAGCGAACGAGC	TTTCTGATGGCCGAGTCAAT	AATG
CCRI001302	ca02	GGTGGAGGTGATGATTCGAT	TCACCATCGTGACAACCATT	AAAT
CCRI001303	ca02	TCAACATGTTCACTATGACCAAA	TTTGAATGAATGTAGGTTTCCA	TTCCAT
CCRI001304	ca02	CGCTTTACGGGATTTAGTCCT	TCGGAACAGTGGTATGGTGA	AAT
CCRI001305	ca02	GCATCACCAGGTTAGCTAAAGG	TCTCCAAACTTGCCTTCTTG	AAG
CCRI001306	ca02	CTCAATTCAATGCCATTTACC	TTAGGCCATTTGAGTTGGCT	TA
CCRI001307	ca02	ACTTCAATCGGACCTTCAAA	CCCAAACACTAGACTCAGTACAACA	TTTTC
CCRI001308	ca02	GCCTACCAGTGGTGGAACAT	TTCGACCGTGCTTTAGCTCT	GA
CCRI001309	ca02	AACTCCTCCTGTCAATCACAAA	GCAATGAATGGATTTATGGATGT	CAATA
CCRI001310	ca02	AAATTTAGCAAATGGGTCTCTGA	CGCATCCTCTTTCACCTCTC	TTC
CCRI001311	ca02	TCGAGTGAACAATTCGAGGA	AATGGGACTCGACAGTCGTC	AT
CCRI001312	ca02	ATACGTTGGTGATGGGAAGC	GCACAATGATCACTCACGCT	TAA
CCRI001313	ca02	TGTCGCTTCTTGGTTGTGAG	CCTGCTTACAAACCAACCGT	A
CCRI001314	ca02	TTCATTCAAGGAGCACTTGG	GCAGCAATAGACTCAAGCCC	AAT
CCRI001315	ca02	ATGCAAGTTTCATAATGTTATTAAGTG	AAACGATGCATGATATACAATTAGAC	ATT
CCRI001316	ca02	TACCGTATTAGCCAGTCGGG	ATCCGACACACAAAGTGCTG	TACTGT
CCRI001317	ca02	GGCATCATCATGAGGTATCACT	TGAAGTCTACACAAGATCAATCAACA	TA
CCRI001318	ca02	CCGAACCCATTTGACTTTCT	CTCGCCATCTTCTCTGGAAC	A
CCRI001319	ca02	TGCCCTCGTATGAAGCTGAT	GGTTGGGCGTTTAGACAATG	TA
CCRI001320	ca02	AGTCTGACGCCATATCACCC	GCTTCCGTTCCATAAACCAA	AT
CCRI001321	ca02	TGTGTGAGTGGAATGAGGGA	TATTCCAGCCACCATTCTCC	AGAGG
CCRI001322	ca02	GTATTTCCAAAGTCCGACCG	GGGAAATTGATGGAACAAGAGA	ACAT
CCRI001323	ca02	AGACGAACGAACCCTAGCAA	AGACCATTTAAGTGATAGTGAACATTT	TTTAC
CCRI001324	ca02	TGGGAAATATTTGGAAATGAATG	CATTCAATGAACTCACTATGACCA	ATTT
CCRI001325	ca02	GGTCTCTCCTGCATCAGGTC	TTTCAGGGAAACAAAGTCGG	AATT
CCRI001326	ca02	CCTACAAAGTTGTTTCCCGC	CGAGGCATTTGAGTGGAGAC	AAATA
CCRI001327	ca02	GAAGGTACCCTTACCCTTACCC	GCTTTCACACGTACGTAAACTATTTC	AATTA
CCRI001328	ca02	TTTGGCAACCGATCTCTAGTC	AGTGCACAGGAGAAATGCCT	A
CCRI001329	ca02	TTTGGGTGTTACCAATAATTTGA	AGCATTGAGGGAAGCAAAGA	TTTCTT
CCRI001330	ca02	CGTTCGGATGATACTAACACCA	GGCAGAAGGGTTTCATTCAA	ATGT
CCRI001331	ca02	TTGTTGATCATCATATCGGACTG	TTCTGCTCCATAGGTCGCTT	ATAA
CCRI001332	ca02	TGGAAGATCCCAAGGATCAA	TGGAAGATGTGGAGATGGAG	TCT
CCRI001333	ca02	CCAAGTTCCTTACCATTCTATCCA	TGACACCATTGGACCAAGTAA	A
CCRI001334	ca02	TCATCGCCACTACAAATTTCA	CAACAACAAAGTTGAATGGTCA	TA
CCRI001335	ca02	GCCAAAGAACATTGGCTTC	TTTCTATTAATGGAGATGACGAAA	ATTTTT
CCRI001336	ca02	TGGCTTAATTATGATGCTAATATTGTG	TGCCAAACATTACCAAATTCTC	AT
CCRI001337	ca02	AGTGTCTCATCGACACGCAG	AGGTGGCAAATGTGTGGTAAG	ATATA
CCRI001338	ca02	AAGTTGAGATGATAATGGTTGACA	GCTACGTGGCATCTTCTGGT	TAA
CCRI001339	ca02	TCATACAAATGGGTTTAATACGG	CCAGTTGAATCGATATTCTACCA	ATA
CCRI001340	ca02	GGCAGGTCAAGTAAAGCTGG	CAAGCTAACAAATCTCCCTAGGAC	TTTTA
CCRI001341	ca02	AAAGGTTTCTAGTTTAACAATTCATGT	CCTAATCATGGAGGAAAGATAATCA	TA
CCRI001342	ca02	TACACGCACCATCCAAGCTA	AGGGTTAGTGGACATTCATCG	TTTTA
CCRI001343	ca02	CAAGCCATAAGTTGACAAGTGG	CCCTTTCCTTCTCTGTTTCG	ATTAT
CCRI001344	ca02	CCCAAGTTTCAAGCACTGGT	CCCAAATCCATAAACACTAAACA	AAAG
CCRI001345	ca02	AAGCAAAGGCCATGTAGAAA	TGTGATGAGCTGAGTCCCATA	ATAC
CCRI001346	ca02	ATCTTCCAACCCAAGCATGA	TGTGTGTGTGTGAGTGAACCC	TTTTC
CCRI001347	ca02	GGCTTTGAAGAACACGAAGC	AAAGGTCCATGCATGTCAAT	AAAAC
CCRI001348	ca02	CCGACGTCCTTCTATTCCTG	TGAATAAACTCGATATTTGATGGA	AT
CCRI001349	ca02	AACCAAGAATTTCACCGGTTT	CGTGATAGAAATCGACAAGTAAGTG	AT
CCRI001350	ca02	GTACCCACACGATCCTAGCC	TTTGGTTCTGTGACAGTGGC	AAGAA
CCRI001351	ca02	TGCTGTTCAGATGTTTGGAAG	ACACACATTGGATCGGCAG	T
CCRI001352	ca02	TGGCGGATTAGATCACTCAA	CCAACATGGGTCATTCATTT	TGA
CCRI001353	ca02	CCAAGTCATTCGCACATCAG	AGCATGTATAGGGACTTGGTCA	TA
CCRI001354	ca02	AAATGGGTACGATTGATTAAGG	GCCGGCGGTATATACTTGTT	TA
CCRI001355	ca02	TGCCGAATATATGCCTAAGGA	CAGGCATAATCACCATGAAA	AT
CCRI001356	ca02	TTACGATTGGGTCCCTTCAC	GTCCAACACCAACCCAATTC	TCA
CCRI001357	ca02	CAAGCGAAGAAGGAACCAAA	CCAAACCTAGACATGTTCATTCC	TTTA
CCRI001358	ca02	ATTCTCTTCTGCCCGTAGTTT	TCAGTTGATGTGGCGATGTT	TTTTA
CCRI001359	ca02	CGTTAAACATCCAACTCGACA	CCCTGAGCTCAAACCAACCT	ATAC
CCRI001360	ca02	TGATTAGAAGTGTTCGTGGGC	AAATTAATACGGGCCGGG	CGGGC
CCRI001361	ca02	AAACGGATAAGACCCAACCC	GAGTTCAGAATTCATAAGAGGGACA	A
CCRI001362	ca02	TGCATTTAGTTATCACTAGGGCTTT	TCCTATATCCGAATCCGGTG	TTATT
CCRI001363	ca02	TGAATTAGTGTTAATTGATTGGTAACG	CCATGATTCGAACGGTTATG	A
CCRI001364	ca02	CATAAGGCCACTAGCGAAGG	TCAAATGTAGGCTGACACGC	TC
CCRI001365	ca02	TGGGTGGGATGAGTTGATCT	TCTTCCTCTTAGGTTTGGTTTGA	TA
CCRI001366	ca02	TGTAGTTGATGACATAGGAGTAGATTG	GCGAAATAATAAATCGGCCC	TTATT
CCRI001367	ca02	CATACAACACGAATTGGGCA	CTGAATGATATCCGTGGCCT	CAGAGC
CCRI001368	ca02	TGATGAACTGACTTGTAGTCCAAA	GCACCATATAGGACGCGTTT	TA
CCRI001369	ca02	AAGGAGAGAAAGAGAGCCGAA	CCTACGTGATCGAGGGTGAT	AAAAT
CCRI001370	ca02	GTGACCGATCCGTGCTTTAC	CAACAATCGTGTTTGAACCCT	ATATAA
CCRI001371	ca02	CCACCTGCTGAGCTAGGGTA	ATATTCGTAACTGCGCCACC	A
CCRI001372	ca02	TGGTTCTCTGGTTTGTGAAGG	GCCATATTCTAGTATGACTGAAACACC	TAAAA
CCRI001373	ca02	GGTTTGGTGGCTGCATATTT	TATGCGCGTTAACCAAGTCA	TTTAT
CCRI001374	ca02	TCCCAAATAATGCATATAATCAAA	TTTCTTCTTCTCTGCCGGTG	AAAAT
CCRI001375	ca02	GCCTAAACCCAATCCAATGA	ACTGTTTAATGCCGAAACCG	AGTATC
CCRI001376	ca02	AAATCAGAATGCCCTGGATG	CCACGAAACTGGAGTGGTTT	G
CCRI001377	ca02	AAGGTTTGTGGCAGCTAGGA	CACGATTAACATGGGCTCAA	GAA
CCRI001378	ca02	TGGAGTTGAGCGTGGTAAGTT	TTGAGAATTCATGTTGAGGTGG	TTTTA
CCRI001379	ca02	CAACAACTCACGACACCGAC	TAGAGCATGATTCCGAGCAA	TTTTAT
CCRI001380	ca02	TCACCTAATGAACCCTAGTAAACAAA	AGCTCGGACGAATAACCTGA	TA
CCRI001381	ca02	AGCCTTCCCTTACCTGCTTC	CATCTCTGCCTCTGCTGCTA	TATG
CCRI001382	ca02	AAACCTTCAACAGGAGCACG	GTGACCAACAGGTCCACTCC	GCT
CCRI001383	ca02	TTTCCATCTTTCTTCATTGGTG	GGCAATGTGGTGATTGTTTG	ATTT
CCRI001384	ca02	CCGGAATAGTGGTTTCAGGA	TCCTTTACCTAATTAACCATACAATCG	TTATT
CCRI001385	ca02	CCTCTCCTCTACCCGTGGTT	CAAGTACATGATTTATACATGGTGATG	TTTAT
CCRI001386	ca02	TTTCTTCAATAGGGTTTCCAGG	AAGCTTTAATAATCTAATCTTCGTCC	TTTTA
CCRI001387	ca02	TGGATTAAATACGAGTGCCTAGAA	TTGACATTCTCATATGACCACTTG	TA
CCRI001388	ca02	ATTTGAGGGCATGTGAAGGA	GGCCAGGATGAGGCAATAA	TTA
CCRI001389	ca02	CACATTCCATGCCATTTCAA	GGTGCCAATTTGCTTCTGTT	GACTCG
CCRI001390	ca02	TTGACAAGCGGTGCTACAAG	TTTCCTTTGCATATCTTTACCTGTC	TTTA
CCRI001391	ca02	TTTAGCACAATTGGGCCTCT	AAACAGCTCGACGGACACTA	ATTAAA
CCRI001392	ca02	GTCGTTGCCAAGGAACTAGG	TTCGATTTCTGCGAACTGTG	TTTTC
CCRI001393	ca02	TTTCAAGGGCTTAAACATTTATTTACT	TGCTACATCTCCTTGCATTG	ATC
CCRI001394	ca02	TGTTGGTTGTTTGGTAATCCA	TCAAATGTGTTCAGTATCTCATATCAA	TA
CCRI001395	ca02	CCGATCAAATTCCAAATTCC	CGGCTAAGCATGGCTGTT	TTAT
CCRI001396	ca02	TTGATGATGGTGAGTTTCGG	TCAAATTGCCGAATGTCCTT	TA
CCRI001397	ca02	TCCATGCAATCTTGAATAACAAA	TCAGCCCGGTTAAATTTGG	TTAAT
CCRI001398	ca02	AATTAATTCGCCAACAATGAAA	GGGTTCGAATCCTTATGTGTG	AT
CCRI001399	ca02	CCACAATCGTTCAACAGGTG	TCGTTCATTCGGTGAATTTCT	TA
CCRI001400	ca02	GGACGATTGAAGGCATGTTT	AAACCGAGCAAAGTCCACAC	AAAG
CCRI001401	ca02	CGGTGGAGTATAAGTTCCTATGTG	TCGTCCAGTGATGAAGATGTTT	AAAAAT
CCRI001402	ca02	ACTTATGGATGCGAACACCC	TGCACATAAGTGCCATACCC	GTTGA
CCRI001403	ca02	AACATGAGTTGCTATGAGAATGTGA	GAGCTTCCGATAGCTTCGAT	AT
CCRI001404	ca02	AAACCTGAGTTGAACAGGGA	CATATTTCATGCTCGGGTCA	AAATT
CCRI001405	ca02	ACCTACCGAATCTGCACCAA	CCCAATTCCAAATTCTGACG	AAAAG
CCRI001406	ca02	TGAATTAATAGCGGATGACCAA	CAATTCATCACCAAATTTCCG	TATTTT
CCRI001407	ca02	ACGCTTTGGGACTTTGGTTT	TCCCTCATTGTGGAAGCTTTA	TTTA
CCRI001408	ca02	TTTCACGTGACCTTCCTATCA	TTTGCAAGTTTCGGTCACTG	ATAAA
CCRI001409	ca02	TGGAGCAGATAGATCATGAAATG	GTACGCCACTTCCAACCCTA	AAAG
CCRI001410	ca02	TTGATGGCTAAATTTGTTATTATATCG	ACGATAAGGCATATGGATATTGA	AT
CCRI001411	ca02	TGCATCAATGTGCTCAATTTC	ATGTTGCCATAGGAGTTGGC	AT
CCRI001412	ca02	GGACGGTTAGGTGTGGGTTT	GCATAGACCGAAAGATTGAAGC	A
CCRI001413	ca02	AAATAGAGAACAATGTGAAATTCGAG	TGATAAGTTGGTACGAGTTATGTATCA	AAAT
CCRI001414	ca02	TTTCTCCAGTTGATCCAAATAAA	TTTCACACCTAGCAAACAAGG	TATT
CCRI001415	ca02	ATTGAGTGACCCGAATCGTT	GCAACACTTTATTCTAATCAATGTCAA	TAAAA
CCRI001416	ca02	TCTGAAACAACATATAAATCACTTCAA	CAAAGCAAGGAAGAGATGCC	AT
CCRI001417	ca02	GAATTGGAAACAAAGCAACAAA	TGTGGAGAAAGCCAATGACTC	AATA
CCRI001418	ca02	GTTGGAGGTACTCCGAGGTG	AAGAAATAAGTTGCGGAAACG	ATT
CCRI001419	ca02	TTCCCTTATTCGATGTTGCC	CCGAATGTGTATGCAAAGGA	AC
CCRI001420	ca02	ATGCTGACGTTGGTGATTGA	TTTCCTCTACACCAATAATTTGGA	A
CCRI001421	ca02	TTTCAGGTTCATTTGGTTGAA	TCATTTCAATCCACAAATGGTT	TTATT
CCRI001422	ca02	TGTGAAATTACACCTACACAATCAAA	AAAGTGGGCTAGTTGGGCTT	TATTT
CCRI001423	ca02	CCCATTGCCGAATACATACA	GAGACAGCTTGCATGTTGGA	AT
CCRI001424	ca02	GAACAAACGGGAAATCGAAA	TTTATGTGCATATTATCCCATGTTT	TGAAA
CCRI001425	ca02	CGAAATTAGTTGTGTGGTTAATTAGG	ATTACACATGCACACTATTATTACCAT	TAAA
CCRI001426	ca02	CAAGCCATAGGGCAATGTTT	CCAAATGAGAAATGATGCTTTG	AAAT
CCRI001427	ca02	AGCTCTCCAGAGGAATCACG	AGCATCGACGCAAATATCCT	T
CCRI001428	ca02	TCTGTCGAACAAATGAGAATGAA	CAGGTTGTCTCATCATCAAAGC	AAAAG
CCRI001429	ca02	TGGACACCAATGACCCTTGT	TTTCCTTAGCCAAACCCTAGC	AAAGAA
CCRI001430	ca02	CGGCTGAACCTACAAAGACA	GTTTGCTACAGCTCAATAATGAAA	AAATT
CCRI001431	ca02	AAATGGTGTTTGTTGCGGA	GTGGCCACTTGACAAGGTTT	TAAAA
CCRI001432	ca02	TGGAAATAAATGTGATTACAAATGC	CCGAGCTCGTAACTTGCTTC	ATTT
CCRI001433	ca02	TCTACACACATATATTCATTAAACGCA	TGTGTGCATGGTCTTGTTATAAAT	AT
CCRI001434	ca02	TCTTCTGTTGAATTCACTTGTGTG	TGCTCTAAGTCCCTATACCTCG	A
CCRI001435	ca02	TTGTGTTCCACAGTTAGCCG	ACCTTGGGTGAGGAAATGAA	TTTCCT
CCRI001436	ca02	TGCTGGTAGAGACTCAGCTCC	GTAGGGCAGGGTGAATTCTG	AAT
CCRI001437	ca02	TCAACGATTAATTGCACCGA	TAATTGAAATGGCTCGGCTT	A
CCRI001438	ca02	TCTCAATACCACCTCTGCCTT	TTTCCTCAAGCCAAATATGTCA	TA
CCRI001439	ca02	CGATTTAAGCCCGAATCTCA	TAAAGGTTGGGCTAGGCTTG	ATTAA
CCRI001440	ca02	AAGGACCTCCACTTTAATATTCCAT	TGGTCAAATTGGAACAGTGG	AAT
CCRI001441	ca02	CGATAGGTACACTTTCCTACATCG	AAACCTGCCAAGGGAAAGAA	AATTT
CCRI001442	ca02	CGCATCATTAACTTCATTGACC	TGTTGTGATGCAAACATGTGA	TA
CCRI001443	ca02	ACGGTCCCTGAACTTGTAGC	GGTCAAGGTGATGATATAAATGGA	TA
CCRI001444	ca02	CTGAACAAGATGAGGCCGTT	TTTGATTGCTAAATCTCTCTTCTTC	TTAGAT
CCRI001445	ca02	AACCCTTGCAAATTTAGTCATCA	ACTTTCCTCGCTTTGACACG	AG
CCRI001446	ca02	CGACCATGTTGATTGCTTGA	CGGCAATGGAAGAAGGAATA	TA
CCRI001447	ca02	CAATGTAAATCAGACGGTCCC	TGCATGCCTGCATTTAGAA	TTTTC
CCRI001448	ca02	AATGCCTCGAACCCTATCCT	CGCCACACTATCAACATTCG	CGGGTA
CCRI001449	ca02	GCTTTCTTGATTGCCCTGAA	TGGCAGCCATTTCTTAGCTT	AAGAA
CCRI001450	ca02	ACCACCAGGTTAGGATGCTG	CAAATCCTAAATTCCATGCCA	TATTT
CCRI001451	ca02	GCCTAAACGTTATGGTCGAATC	AAACACGAACTGCCTTCTTGA	T
CCRI001452	ca02	CCATAAACATTCGGTAGCAGTTT	TGCATGAGCTTAGGATGGGT	TTC
CCRI001453	ca02	TGAATTACCATGTTTGGTTGTTAAA	CGAATGCCAATTCATACATGC	AAAAT
CCRI001454	ca02	GCCATAACGTTTAGGCCAAG	TTTGGATCAGGTATCACCCA	TG
CCRI001455	ca02	GGATGCTGTTTGATGCTGAA	TCAAGGAAGAGTAGTGGCAGAA	ATC
CCRI001456	ca02	AAACGAGCTAAATGCCAGGT	TGTACATTATCCAAATGACCGAA	GTAA
CCRI001457	ca02	TGTCCTAGATCATGCTCCAAA	TTTCATTCATGATAGTTGCTTAATTT	TAAA
CCRI001458	ca02	TGACATAGGATCCACATGATAGTC	TCAAATTCTAAATTAGCAAAGCCA	T
CCRI001459	ca02	CAGTTATGCCAACAGCCCTAA	ACTGATCGTTGGATTCTGGG	T
CCRI001460	ca02	TCTTCAGAGGATCGCTTGGT	CCACTTGCTCGTCACTTTCA	TC
CCRI001461	ca02	TTTCTTGGATTTGGGTGGAG	TTCAAGTGAAGATGAAGATAAAGAAA	TTA
CCRI001462	ca02	AGGATCGCTTGATCCCTCTT	TTGCATGCATCTGATGTTGA	A
CCRI001463	ca02	TCGTAACAACATCAATGCCAA	AATCATACTCATATTCAACAAATGGT	TATTT
CCRI001464	ca02	TGATGAGATATCCGAGGGAGA	TGCGATTTAGTACTTCTCGTAATTAAA	TTTTA
CCRI001465	ca02	CTGTTCTGACTAGGCCCAAA	AAATGGGCATGGAGAGATAAA	AGA
CCRI001466	ca02	GGGCGTTACACCTTCACATA	GGGTGTTACAGGTATGAAATGC	ATATAA
CCRI001467	ca02	GGTTGGTTATGATCAACATTCG	CCAGAAGGAAACTATCAGCCA	TA
CCRI001468	ca02	TTGGAAGAGTTTGTGTGAAAGG	ATTCAAGTTACAGGGCGTGC	TA
CCRI001469	ca02	CCCATTGCCACACTTTAACC	CTTGGAATTGATTCGGGCTA	TTAA
CCRI001470	ca02	TCATGCATATGTCTTTCTCTTTACC	CTTTGTGGTAAATGCCCACC	AT
CCRI001471	ca02	AAATATCACCTTTCCACAGCTAGAA	AGATTACATCGGCCACCAAA	AAAT
CCRI001472	ca02	TTGCACATGGTTGGCATAAT	TTGCACATTACTGCTTTATTGG	AATC
CCRI001473	ca02	AAGATGAAAGTCGATTGAAGAAGAA	GACCCTTATAGAATAGGGTGGCT	TATTT
CCRI001474	ca02	TCATTCCCAGCCACCAATA	CGAGGCTCAGAAGAGGGATA	TCAGAA
CCRI001475	ca02	CAACTTGGCCAATAGTGCCT	AACACCTCGAACCCTATCCC	AT
CCRI001476	ca02	GGCAGAGACATGAGCGTGTA	TGAATTAACCAACCAATCGATAAA	ATT
CCRI001477	ca02	TGTCTCGACTCGTCACGTAAA	CTGCTGCTGCCAACTGATTA	AAAG
CCRI001478	ca02	TGGCTTGCTAACCTTGTTCA	TGGCTTAGTCCATTGATTTCC	CA
CCRI001479	ca02	TTGTGGGAATTACCTTCAAGC	CAAGATAGATGGAAAGTGGCG	T
CCRI001480	ca02	TTTGGTTGTCTTAAATGTTGGC	GGAGAAGCAGTATCCAACTTAGC	TAT
CCRI001481	ca02	TGAAGCTCATACTTCTCATCATTTG	TGATCTGCCTACATCATAAGCC	TC
CCRI001482	ca02	GTGGTGGCTGAGAATAGGGA	AATTTGAAACACACGGGCTC	T
CCRI001483	ca02	TGAACAACCATGGCCAATAA	TCCAAGCACTCTTAGCCGAT	AT
CCRI001484	ca02	TACGCACTTTCGTGCACATT	CGAGACTCGGCCTACCAATA	CT
CCRI001485	ca02	ATGGCCGAACAAAGAAAGAA	TTGAGCCAACCATGTAGTGG	AAAAT
CCRI001486	ca02	TCTGCTGATATTGGCTGTGAA	CAACCCACAAAGCCTAGGAA	GGTTG
CCRI001487	ca02	CAAGAGCCAATGGCATTCTA	CGTGTGATAGAGGAAGACTCACA	TTC
CCRI001488	ca02	ATCTTCGCAACAAACTTGGG	CTACGGCGGCTAGGGTTT	TTC
CCRI001489	ca02	TTTGGTAACGGATACGGGTT	AATGGTAGCAGAAGGTCCCTA	AAATT
CCRI001490	ca02	TCGGTCACGCTTTCATTACC	ATCTGTCGCAGCCTAAGCAT	TTTTTG
CCRI001491	ca02	TGTCATGGTTTAGCGGCATA	TCGAATTGATTCAACCGAAA	A
CCRI001492	ca02	AAAGGCAGTTATGCAAGACCA	CAGTTCATGAGCATACAGCAAA	TTTCTT
CCRI001493	ca02	GAAAGGTGTATGTGCATAGAGATGA	TTATTTGGCGTACACCTATCTTT	AT
CCRI001494	ca02	AGAAACCTGGTGGGAGATCA	ATGGCATCTGTTGAGAGGGT	CT
CCRI001495	ca02	CCTTCAACCGGTAACTCCAA	CCAATGTCCAAATTGACGTG	TTC
CCRI001496	ca02	CCCTGTAACATGGGAGACTTT	CCGGAGTCGAATACAAGGTG	T
CCRI001497	ca02	CTTTGGGTACGATCCTCGAA	TGGATAGTGTTACTGACCGCC	TA
CCRI001498	ca02	GCAATTTGATTCCTAGTGGGAT	TGACTGACAAGAATAGGGTAATCTC	AT
CCRI001499	ca02	CATCAAGAAGCTTTGGAAGAGA	TGCCATGGGTTGTCTTGTTA	ACAAA
CCRI001500	ca02	ATGCGATTTGGTCCTTCTTG	GCCAATCTGGACTGTGAGGT	ATAAA
CCRI001501	ca02	TCCTGCATTTGTTGTGGAAA	ATACGCAGGGAAGCTCACAC	AAAGG
CCRI001502	ca02	ATGTTGGCGACACCTCTCAT	CACACAGTCGTGTTCCAACC	AAGA
CCRI001503	ca02	TTTCCATATCAATCCACTTCCA	CAATGGGAGTTAGCTTGGAAAC	ATA
CCRI001504	ca02	CTTCGCTGTAATGTCCTTTCAA	GGGTTTGGCAACATTGATGA	AAAAT
CCRI001505	ca02	AGGAACAATTGGCCTACACC	CGACGTTTCCTTTCATTGCT	AG
CCRI001506	ca02	AAGCTTGGAGGAAGCATCAA	CCATTTAAGGATTTAGTGGGCA	ATTTA
CCRI001507	ca02	CACGAGAAAGAGTTAGCACCC	CGAGGCATGGTCTTTCTTCT	TAAAT
CCRI001508	ca02	GACACAGGGTAGTTTCAGGCA	AACCGTTAACGAAATGGCTT	ATAAA
CCRI001509	ca02	CCTTGGCTACCTTGGCTTCT	TGGGCAAGGTATTCACGATT	GAA
CCRI001510	ca02	TTGAAGTGGGTGTTAATGCTT	TTTCATACCAACCAAACCTATCAA	TA
CCRI001511	ca02	TGAATTATTTGCAAGTCCTCAAGA	AGAGAGGCACTCCGTGGTTA	A
CCRI001512	ca02	ACACAACCAAACCAACCAAA	TTGGATTCAGGAATCTTCGG	CAAAAC
CCRI001513	ca02	TCGAGACCAGCCTGGATATT	TTGGGCAACGAGTTTAATTG	TATTTA
CCRI001514	ca02	CCTTGGTATTCCAGGTGCAT	TGATTATTGAGGGCATGTTGA	AATGCA
CCRI001515	ca02	CTCAACAATGGTCGAATACCC	AAGGGCCGAATTGATCTTGT	TTTC
CCRI001516	ca02	ACGACTTCGTGGAAACCAAC	TGCATACGCGTAGTTACCTCA	TC
CCRI001517	ca02	TTATGCACAGGCACGAGTTT	GAAACCCTCCAACCTACCCT	AATTA
CCRI001518	ca02	GATTCTTTGTGACCAGCAACC	ATTAAATTCGGCCATCTCCC	CTTTT
CCRI001519	ca02	AACAGGTCTTGCTTGGTTGG	GTGTTGCAATGCCATTCTTG	AC
CCRI001520	ca02	CCATACGTCTTGATGGACGA	ACTGGAAGCTACAGGCTTGG	C
CCRI001521	ca02	CAAACCGCAATTTCTCGAAT	GAAACGAAACAAAGAAGGAAGG	TTTC
CCRI001522	ca02	GATGAGGTCTGGCGTGATTT	TTTGCAAGGCTCAGCAAATA	CTCTT
CCRI001523	ca02	CTGAAATGAGGTGCTTGGGT	GGCTCAATTAAACATGCGAAA	A
CCRI001524	ca02	AAATTCTCAAGGTCAGTCGCA	TTGACTAGCATAGTTTGATGGGAA	TAA
CCRI001525	ca02	TGGCTGAACCCTACATGAGC	CCATTGATAGTGGAGATGGACA	TATTT
CCRI001526	ca02	CGATGGAGGACCAACAGAAC	GTTGGATCTCTTGAGGCAGC	A
CCRI001527	ca02	GTGGATGGAGTTCAAGGGAA	CGCAGCAGATTAGCAAACAA	TTGAT
CCRI001528	ca02	CTTTCAAAGATGGAGAGTGGC	TAGAAGAGTGGACGGCCCTA	TTTTAT
CCRI001529	ca02	GAAATTAAGCTCCCAAACGC	CCAAGTCGGAACAGTGGTTT	AAT
CCRI001530	ca02	TTTGGAGCTCTTTATAAATGTGATAG	CCTCACCTCGTGAACCATCT	TAAAA
CCRI001531	ca02	TTACTCGTAATGAAATAGCCGAA	AATGCACGGGCTGAGATTAG	AAAAT
CCRI001532	ca02	GAAACGTGGGACTAGGGAAA	CTGAATGTCTGTGTGAGCGAG	AAAAT
CCRI001533	ca02	GGCATTAACAAGTTAAAGGTCTG	TAGCAGGTTTAGCTTCATTTAAGTC	AT
CCRI001534	ca02	GTAATCGAGCCTCCAACGTC	TCATGAATGTTGTGCTGGTTT	AAAGG
CCRI001535	ca02	GCTAGAGCACCTGCCAGAAC	CAGGACATATTTGCCTAAGGG	AT
CCRI001536	ca02	TAATGGCTCGTACCCTGTCC	AGGTCATCTGCCACTGCTCT	AT
CCRI001537	ca02	CTTAGAGAATAGGGTGGCCG	CCGATCAAGACCTGAATCAC	AAATA
CCRI001538	ca02	TGCACCCTGAATTGTTTCAC	CAAAGTGAAGTTGATCGCACA	AAATA
CCRI001539	ca02	ATGGCTTTGGAAAGGGAACT	CAAGGCTATAAGCTTCCCGA	CAAAA
CCRI001540	ca02	TTTCAACAGCTATCATGGAACA	GCGTCGAGATGACCTCTTGT	AAAT
CCRI001541	ca02	CCAATCCGGTGAATTCAGAT	GTCCCAAGATGCAGCATACC	A
CCRI001542	ca02	TCAACACGTCTTTCTAATTTCAGC	AAACCACTTAAACCATTTCTAAAGTT	TTA
CCRI001543	ca02	AACCATTTGTGGAGCTTCGT	GTTGGGCCTGAGAGTTTCAA	GGTTC
CCRI001544	ca02	ATGCAAATTGGAAGTGGAAA	AAGTATGCTTGCATCGGTCA	AAATT
CCRI001545	ca02	CCGTCAATGGATCTTTGAAAT	GTGAGCAGAATCATGCGAAA	TTTC
CCRI001546	ca02	TTGAATTTCGGAATTTACTTACTTG	TCCATCAAATTTAAGGTGTGGG	TA
CCRI001547	ca02	CGGTTGATTATGACCGAACA	TGCTGAACAATAGGTAGCTCAAA	AT
CCRI001548	ca02	TGAATACACAAAGAAATTTCAGCA	CAAGGAATGATATATGCGTGTGA	TACTT
CCRI001549	ca02	TGCGAACTGGGATCGTAAAT	TCCCTTAATCTAATCCCACTTTGA	TTTA
CCRI001550	ca02	GCATCATACGAATGCCAATTT	AGACAGATGCGCACTTCAAC	ATCTT
CCRI001551	ca02	CATGTTATACACTTATCGAATTTCACA	TCACTTGGTAGCAATGAACCT	ATAA
CCRI001552	ca02	ACTTTATTAAGTTTGGTGGTAAACAAT	GATCGGTCATTGCAATAAGATTT	AAAAT
CCRI001553	ca02	TTCACTATGACCGAATGGCTC	TTCGAAATGAATCTGATTGCC	CATTTC
CCRI001554	ca02	ATGAGCATGATATGTTTAAATAGTTTG	CAAGACTCTAGCAAGAAACCCAA	AAAAAT
CCRI001555	ca02	CGATTAGATCGGGCATAGGA	TCCACCATTGCTTGAGGAGT	A
CCRI001556	ca02	GTGGGTGACCACTTTCCACT	TGCTGTCAAAGCAATATCAATCA	AAAT
CCRI001557	ca02	CCTGATTCTGGGTATCTCTCCA	GTGGGTCACAACAACAGACG	TA
CCRI001558	ca02	TCTCACGGATTGCCACATTA	TGGGTATACATATGGATTATTCTCTTT	A
CCRI001559	ca02	TGCATAAGCATGACAATATTGAAG	AAACAAACGGACCCTAAATTACA	AT
CCRI001560	ca02	AATTGAGGCAATGGGTTCAG	TCGGCCTTATCACATATCCA	AT
CCRI001561	ca02	GAACTCTTCGCGTGACATGA	AATGTAAACACGAGCGGGAG	AAAT
CCRI001562	ca02	TCCGGGAATGTATCGTAACC	TGAAACAATCTTTGGAGCGA	TCTTT
CCRI001563	ca02	TAGTGCCACCAAATTAGCCC	TAAAGGGTTTCATCGCAAGC	T
CCRI001564	ca02	GCTTCCAAAGTGTCGAATACC	TGTGATTGTCTTTGTAATTTGATGTG	TTTC
CCRI001565	ca02	CCAGGAAGAGACCCAATCAA	CGTAATCTAATGGTGCCCAAA	AAAAAG
CCRI001566	ca02	TTTCCAGAAGCTTGAAATACCA	GGCAAACAACGTAAATTCGG	C
CCRI001567	ca02	CAGGATTGATGCCGGTAAAT	AATGACATACATTGACCAAATAGG	AT
CCRI001568	ca02	CATTTGCCATTCGGCTTTAC	CAGCTTGTGGTGAATATGTGAA	AT
CCRI001569	ca02	CAATTGGTCGAGAATTGCAG	CAATCGAACCTTCGGAATTT	AAAG
CCRI001570	ca02	AACACACGTCCATAATTGTCCA	TGGTTAAAGTTTCCAAGCGG	AATTA
CCRI001571	ca02	TTCGACTTTCCAGCCTTTGT	TCATCCGTTCTTGACCGAAG	AC
CCRI001572	ca02	TTCGAGATGGCTCAGGTATG	TCTCCGATGATCTCCGATTC	ATTAT
CCRI001573	ca02	GCTGGGACTTGACTGCTTTC	TGTTGCACATAAGGGCAGAG	T
CCRI001574	ca02	TGCAATGGGATAGAATGTTGA	AATAGCCGTGGAAGAGCAAC	ATTGC
CCRI001575	ca02	GGTCAGCATATGGACGGTTT	TGACAAGTTTGCACAAAGGG	TAAT
CCRI001576	ca02	CCACGTTTGAATTTGGGACT	AAACGGGTTGTTACAGTGCTT	ATAAT
CCRI001577	ca02	ATTCAGGACCTCAACCATCG	GAACTGTAATCGCTTTCATGCTA	AT
CCRI001578	ca02	GTCTTAGGCCGTGTGGACAT	AATGCTCGTATTGGACCTCG	GCCCAT
CCRI001579	ca02	GCCGTTGTCGAAGGACTAAG	AAAGGTCCCGACGAGTTTCT	AATTT
CCRI001580	ca02	GGAATCGAACGTGATTGGG	CTCCTGTTCCGAAGGTTCAA	ATTT
CCRI001581	ca02	TGTATCAGCTGGATGGATCG	TAGAGTCCCTCCGAACATCG	TGCAT
CCRI001582	ca02	CGAATACTATCCAACCCATGC	AGGCCGGATGTTCCTCTAGT	TGTTT
CCRI001583	ca02	TTCAATTAATGAAATTGCTCATCTG	TGCCGGATAAGGGTTATGAG	TA
CCRI001584	ca02	GGCTCTTTGACTGCTGGTTT	TGCTTCAAATGGTGGATGAA	TCTCT
CCRI001585	ca02	TTGGGTCTCCTAGATACTTTCACC	TGAATTCTTGTCGAGTTGATTAGTG	TCTA
CCRI001586	ca02	TGATGAGGAGGAGGAAGTGC	TGCATGAACGGATAAGAATCA	TA
CCRI001587	ca02	CCAGGAAAGGTTGGAAGGAT	GGATGGTGAAGTTGAGCGAG	TTAT
CCRI001588	ca02	TGGCTGAACAGGCACTAGAA	AATTGGTGAATCTGCTCAGGA	AT
CCRI001589	ca02	TTCGAATAATTTCAAGAGGAGAAGA	TGAATGACCCGAATCCTTGT	TAAAA
CCRI001590	ca02	TCCAGGTAATACGCCACACA	ATATGGTGTGGTGCTTGGGT	GGTTT
CCRI001591	ca02	TTTGTCCAAATCCTCCCAAA	TTTATCATTAGGGTCGCCAAA	A
CCRI001592	ca02	CGGTGAAGTTGTCATGACTTT	CTGGGATTATTTGGGCCTTT	TTAA
CCRI001593	ca02	TTCAATTAACCAACCCTGCC	TCTTCTATACCTGCCGAAGGA	T
CCRI001594	ca02	AAAGCAAGCATTTAGCTACCAA	AGATTGAACCATTGCCTTCC	T
CCRI001595	ca02	AAATGACAAACCAAGCACCC	AGCACCAAACCCTAATTCCT	TTTA
CCRI001596	ca02	TAACAACCTCATTCACGCCC	TCATTCCCTAAACCAAATGTGA	CGACCA
CCRI001597	ca02	TGAGGATGCTAGCGACTGTG	CCGTTTATACACTCTCGAATTTCA	TA
CCRI001598	ca02	TGCCAAACATCAGTTGATCC	GGGACTTAAGGAATGATTGAAGG	TATTT
CCRI001599	ca02	GGAGATTGAACTCCGGTTGA	GATCGCTTCCAAATATCCGA	GAT
CCRI001600	ca02	GACGCAGATGACGGGAATTA	GAACCTCTCCCTCGCTTCTT	AAGGC
CCRI001601	ca02	TCATGAAGGGAAATATGGTCAA	CACAGAACGAGGGAAAGGAA	TTAA
CCRI001602	ca02	CCAACACAGGCAATATACGC	TCAAACGCAGGTAAGTGTCG	TAAA
CCRI001603	ca02	CGATGCCTATTCGAAGACAA	TCGGTCCATGTAAATGCAATA	AATCG
CCRI001604	ca02	TTATCGTCTCCACAGGGACTG	CCAATTCATGTTATTGCTTGTTG	AAATA
CCRI001605	ca02	CCTTCCTCTTCTTCGAGGCT	TTGGCTGAAATAGTTTACTTCCC	AAT
CCRI001606	ca02	CCATCGGTGATCGATTTCTT	CCCATACCTTTCAGCCATGT	TTTTA
CCRI001607	ca02	TGTGGATATGACCCTTCTTACTATTT	AGAAACGGGTTGTTACAATGAA	AACA
CCRI001608	ca02	TTGTGAAATAAGAAAGAAAGTTGTCA	TACTTTCCTGGGCCTTACCA	AAATG
CCRI001609	ca02	ACGGATCCCTATAACAGCCC	AGTCCTTCTCGGAATTAAGCA	ATTTT
CCRI001610	ca02	TTGATCCTTTGGCTACACCC	TGCATCTCCATGACTTCTGC	CATTGC
CCRI001611	ca02	TGCCAGTGAATTAGGTTGCTT	CTAATGAGCATCGCTTGCAC	AT
CCRI001612	ca02	GGTTCACGTATCTGTATCCCG	GATGTCGACTTGGGTGGACT	GACA
CCRI001613	ca02	CCGGCACCATGTCTGTAGTA	GCTTCAGAGTTATTTCACGCAA	TACTG
CCRI001614	ca02	TGGAATCAAATGCAATAAGAACA	TGCTCTATTCCCTCAGGCAT	TA
CCRI001615	ca02	GCATCCAAAGGACATGGTTT	TTTGCGTTGTGGACCTAATTT	T
CCRI001616	ca02	GCCGGAAACTTGGGAGATA	CACTCCCACGTGGTCATAAA	AT
CCRI001617	ca02	CGGTACCGTTTGGTACCCTT	ACAGATGTCGAGGTGTGCTG	CTTCT
CCRI001618	ca02	TTGAGCTCCAATAGCCAAGG	ATCAAGGCAGGTTCAAGTCG	TTTA
CCRI001619	ca02	TGAGGATAACTTAATCAACATGTCAAA	GGACCTCTCAAATATATTCACCCTT	AAT
CCRI001620	ca02	CCGTGGCTTCCTTTCTTCTT	TTGCATATAGGGCGAAAGTTG	CTTTTT
CCRI001621	ca02	TGTCCAGATTCGATTTACACTCA	GGCCCAAATTTGACCTAGC	ATTTA
CCRI001622	ca02	ACGCTGGTGGTCTACTTTCC	CCTCGTTTACAGGTTACAAAGGA	AAAG
CCRI001623	ca02	GGGTTCTCTTGTGATGTTTAATGC	GAACATGAGGGCAAAGCAGT	ATGCA
CCRI001624	ca02	AATGGGTCCAAACTGAGTCG	TGTTGGCTCCTTGCTTTCTT	GAAA
CCRI001625	ca02	GCATCCGGATATGAAGAGGA	TTAGGGAAAGTCCAATGCAAA	TGCATT
CCRI001626	ca02	TGATCCCTTTAGGATCTGCG	CCTATTAAGGCGCACCATTT	ATTTT
CCRI001627	ca02	GCTGAATGTCAACGCAACAT	CCTTCAAATTCATTTGTTAATAATTCC	TATTT
CCRI001628	ca02	TGGCGAAATTTCAACACCTT	TCTAAGCCCTAGGTTCGCTG	TAT
CCRI001629	ca02	TGAGGCTTGGTTAGAGGGTG	AAGTTGAATGGATTGCCTAGC	GTT
CCRI001630	ca02	CCATAACTGAACCAACCCAA	GAGCCGGTCATGGTGTATTT	AT
CCRI001631	ca02	ATAAATTCACGGCAACTCGG	CATTGTTACCTCGCGTAATCTTT	TA
CCRI001632	ca02	TGACAGCATCTCTCTCTCTCTCTC	AAAGGAAGCAATCCCACATT	AT
CCRI001633	ca02	CCCGAATAATCCATCTCCAA	ACGAATGGTGTTATCGAGCC	ATG
CCRI001634	ca02	TGAGCTTGCTGGTTAAGTGG	ATCAAGCACTTTGCCATTGA	CTCTT
CCRI001635	ca02	GACAGGTGTTGGCCATGATT	TCACACACAGCATAGACGCA	TGTGTA
CCRI001636	ca02	TAGTGGTGATTGTGCGGAAA	ACCACATAAACACTTGGCCG	A
CCRI001637	ca02	TGCCGATGTTCACATTCTTC	TTGAGATCATGAATTCTAAACATAAGA	TTTCT
CCRI001638	ca02	CACGAAGAAGTGGCATAGCA	CAAATTTGTCCAAGGCATCA	AT
CCRI001639	ca02	TGTGAGAGGGATCGGATCAT	CCAACCTTGGCAATCGTTAT	TCAA
CCRI001640	ca02	TTGTCAAATTGGGTTCAATGAC	AGTTCCAAATTGATTCGTGG	T
CCRI001641	ca02	GCAACTTGGTTCCCTTTCCT	TTAAGGCTTTGAATGGGACG	TA
CCRI001642	ca02	TGACCGGTATCACTTGTCCA	AAGCTTTATCTTGGGAAACAAA	AG
CCRI001643	ca02	GAGTTTGAGAGGAGCCTCGTT	ACAGTTTGATACATAAACTTTGATTTG	TAAAAT
CCRI001644	ca02	TTTGTTGACGGTATAACATGGC	CTTGATGTTCGGTTATGGCA	AATT
CCRI001645	ca02	CTTCCTGTGAGCATGCATTT	TCAAAGACTTGGAGGACGAAA	AAT
CCRI001646	ca02	CCATGGGTTTATGGAATGGA	GGATTGGCTTGGATGTTGAT	TATT
CCRI001647	ca02	CTTGCCTCTCAAGCTTTGCT	TGACTCGATCGAATGCTCAC	AGAAAG
CCRI001648	ca02	GGGAGAGTTTAGAAAGTTTAAATATGA	TCGGTGATTGAGTAGTGGAAGA	ATTAA
CCRI001649	ca02	TGTTATCTGTCTACCGACATTCGT	GGGAGTGGACAACATCATCC	GAA
CCRI001650	ca02	GCATGCATGGGAAATAATCA	GGTGACGTCAATGTCTCTTCC	A
CCRI001651	ca02	CCTTCGAAATGCTTGGGTTA	TGCTACGACAATCATTCTCCC	TTTTA
CCRI001652	ca02	ACAACGTGCACAAAGGCTTA	GACCTTCCTATCATGCTGCC	TTTAT
CCRI001653	ca02	CACATAGTGTGCAGGGTTGG	TGGTCCGCTCGATACAGAAT	TTCTG
CCRI001654	ca02	ATGAATGTTGGTGATGGTGC	TCATTTCTAACACGAAAGCCAA	GAAAC
CCRI001655	ca02	CCTTAACCTTGCAGGTGAGC	ACGCATCCTAAGTGTAGCCC	TTTTC
CCRI001656	ca02	TGGACAGTAGTGCCCTTGTTT	AAGCTTGACTATGGCCGAAA	AAAGAA
CCRI001657	ca02	TTCCAATCTAGTTGGCAAATCA	TGATCCTCTTGGTAAATCTGAGTG	TA
CCRI001658	ca02	AGAAATTTAAGCATGGGCTTT	CGTTTCATGTTTAATGCTACCG	TTCTT
CCRI001659	ca02	GAAAGTAGGCCAGCCCAGTA	GCATGTTGGGAACTGATGTG	GCAT
CCRI001660	ca02	GGGCATACCAACTAATCATCC	GGTTGAATGGAACACTTGGG	CATTT
CCRI001661	ca02	TGCAAATGGTTTAAGTTGCTG	CCAGCCATGAGACAAGGATA	TTTAT
CCRI001662	ca02	CGGAATTATGATTCAACGGC	GAATCTCGATCTCCAACCCA	TAA
CCRI001663	ca02	CCACATTGGAATTTAGTAGACGG	AACCTTACCATGCACTTGGC	TAAAA
CCRI001664	ca02	AATTTAGGAATGGAAGGCCG	TCCAGGATCAATCAATGCAA	AAT
CCRI001665	ca02	GGACAACAGTCACACTTGACTAAGA	ATGATTTCAAATTGTAAACTTTGTTC	TA
CCRI001666	ca02	TGCAAGTGGTTACCTGCTCA	TTTAATTTATTATACCGAGCGCC	AAAAG
CCRI001667	ca02	CTGATTGTGAGCATGGATGG	GGCGAGAAGATAGAGGGCAT	T
CCRI001668	ca02	CCTTCTCTGTTTCGTTTCTGC	CATTGCTCATAAATGAGGCTACA	ATATA
CCRI001669	ca02	TATGGCTTGATTCATCGTGG	GTCGGGTCAAAGTCGTGTTC	TTTTCT
CCRI001670	ca02	TGGCTAATCCTGTTTCCTCC	TTAGTCTGCTCCTTGTGGCA	AGAAA
CCRI001671	ca02	TTTGCATAATTGCTTTGTATTGAA	AACTTTGACCATCTCCGGCT	ATG
CCRI001672	ca02	TTCAGGCCGTTTCAAGAGAT	TTCAGAGCATGTTGAAATATACCAC	TATTT
CCRI001673	ca02	CAAAGTTGTTCACTTGAGTGGC	TTCAAAGCTTCCTAGCAGCA	T
CCRI001674	ca02	ATCAATCTGTAACGCCCTCG	TGCTGGACTAGCACAAGGCT	ATTTT
CCRI001675	ca02	TCAACACCGTTGAAATTGAG	TATGGCGATTAACCAAAGGG	TA
CCRI001676	ca02	AGACGATCAGGTATGGGTTGA	GACATTCAAATTCAAAGCCAA	AT
CCRI001677	ca02	CACAGTCCTTGATGTGGCTG	GCAATGGAATTCAAGGGAAA	TTTTC
CCRI001678	ca02	CGATGCTAGCTTGGTGTCACT	AAGGGACGAGATGCATGAAG	AAAGA
CCRI001679	ca02	ACTGCCATTCATCCTTCCTG	TGTGGAGAATGGGATTGACA	TTTC
CCRI001680	ca02	CGAGATGTCACATTCATCGC	TGTAACCTTTGGGATTCGGT	CAAT
CCRI001681	ca02	CATACATTCAAATACTGTCGCAAA	CAAATTTAGCCCTCAACTTTGATA	TATTTT
CCRI001682	ca02	TGGATATATGTGTCTAAATTCAGGG	GAGGAATAGTTGCAAAGCCA	TTTTA
CCRI001683	ca02	CAGAAATTGGCAGCACAAGA	TGCCGACTTTCCCTTTATTG	AG
CCRI001684	ca02	CGAGAAGGACATAATCGCAT	GGGAAGAATATGAGAATAATATGATGA	AATTA
CCRI001685	ca02	TTGTTCGAACCCACACTTGA	TGAACATAACACAATTTGGCTC	ATTTT
CCRI001686	ca02	CCTGACAAAGAGCGAACAAA	TGTACACAAGTTTCTTTCGAGTCC	AAT
CCRI001687	ca02	AGGAGTGCTAATCAGCCGAA	CACCACCATGCATGTTTAGTTT	TATTA
CCRI001688	ca02	GCAACTACGGGAAAGAATCG	GGAGATAATTAGGGAGAGGTTATCAA	AAG
CCRI001689	ca02	TTTCACAAATTACTAACACCTTTATCA	TTCAATTTGCAATACAATAAATCAA	AAAT
CCRI001690	ca02	TTCTGCTTCCGTTTGGTAGAA	TTTGGTCATCGTTTCGAACTC	T
CCRI001691	ca02	TTTCCAAATGAAATTGTTTCTCT	TTTGTAGTGTGGATTACAAAGGAA	TA
CCRI001692	ca02	TTTCAACACAATATGAAGCTAACGA	CACTATTGTTAACCCGTAACCCA	TTTCTT
CCRI001693	ca02	CCGAAACCAAATCAACAACA	GCAATTCATCTTGGGTTATATCG	TATAA
CCRI001694	ca02	TTTGAAGTCAGAATTACTTAATGAGG	CGTATATTGGGTACAATTATTTGTGTT	TTGAG
CCRI001695	ca02	GGTGGTGAAGAACAAATGGG	AAAGATAGTGCGGTGGTTGG	TTTTA
CCRI001696	ca02	GTCTTCCAATCAAGCCCAAA	CCATACCCTGTGCCACTTCT	TAG
CCRI001697	ca02	GTGTTTCGGGACCACAAATC	CAAATGGTAAATTTGACATACAATGA	TTGGC
CCRI001698	ca02	ACTATCTTGAGCCCAATGGC	ACTTAAGCGGGACCATCCAT	AAAAT
CCRI001699	ca02	AAGAGGTCACTTTAGCGGCA	TTTATTCAGCTAGTATTATATTTGCCA	AT
CCRI001700	ca02	GGTTAGCCCGAGGAAAGAAA	CCTAAGGTTCAACCGGGACT	TA
CCRI001701	ca02	GCATTGTCTCATTGATGGAAG	GCATTGCATTTGATTGTTGC	TAA
CCRI001702	ca02	TTTCCTTGTTGCTGAATCCC	TGCAAGCCATACTCCAAAGTT	CTTT
CCRI001703	ca02	TTCCAAATTAGGGATGCGAG	AAGTTGAGATTTGTTGTGACCTG	AT
CCRI001704	ca02	CACATGTTGATTTGGAAAGTGC	GAGGGATATGGGTGAAGGGT	AT
CCRI001705	ca02	TGATTGTTCACCTGATTGCC	TATGAATTATTACGGGCCGC	AATTC
CCRI001706	ca02	TGAACTAATGGACGAGCTTGA	AATTTGTCAATCCACGTGCT	TA
CCRI001707	ca02	CGTCGTTACAACGAACAGGG	GGTTCGTACGGGACTCTTGA	ATTGA
CCRI001708	ca02	ATCCGACCGATTTCTTTGGT	GCTTAAAGTGGACAGTTATAGCCA	CTTT
CCRI001709	ca02	ATACTTCGTTCGGCTGATGG	CACTGTTAACATTCCTATGCCAA	AT
CCRI001710	ca02	TAGGTGTTGTTGGCCTCTCC	CGGATGGACATGGGTTAAAG	TTCT
CCRI001711	ca02	AGTGTTGGGCCTTGAGTCTG	CTTAAGTGATCACATGCCCG	ATT
CCRI001712	ca02	CACCACCTTGCTCCTCTCAT	TGCAACAGCTTATGTGGTGG	TC
CCRI001713	ca02	CGCAAACAAGTGTCGAGGTA	TTCCATCCGCAACAAATGTA	TGTTG
CCRI001714	ca02	CAAGGATATGCTGCTTTCTTAGC	TTAGCTAGCCTGCTTGGAACA	TTTTG
CCRI001715	ca02	AACGAATCCAGCTGCTCAAC	TTACCCGATGATCTCACACG	GAAAA
CCRI001716	ca02	GGGACTTCGATGGTAATTAGACC	TGCTCCGTAACCCTATTTCG	AAAAG
CCRI001717	ca02	TCTTGGGTGATAGCCACTCC	TGATCGATTGAAGCACAAACA	TTTAA
CCRI001718	ca02	TCCGACACTAATGAGGACCA	TAGTCAAGCATGCAACAGCA	AT
CCRI001719	ca02	AGAGACAATTTGCCGCACTT	GATTTCGGTAAGCGGTTTCA	TAA
CCRI001720	ca02	CACCGTTACCATCCCTACCA	GGGAAAGTCCTGCAAAGAGA	AT
CCRI001721	ca02	AACACGGGCATCGAAGTTAG	TGTAACTAGTGGGTATTCAACATAAGC	AAATT
CCRI001722	ca02	CGCTTTCTCCTTTCATCTTCA	TCTAACTCTGCCGGTAAGGC	T
CCRI001723	ca02	TCCTTCAATTTGACAAGTACCAA	GACTTCTCTTCAATGTGCCAAA	AT
CCRI001724	ca02	TTTATAGTTTCTATCAATTTGGTCCC	CCGTTATTAGAGTAGCGTAGTGGA	AAATAT
CCRI001725	ca02	AGCAACGGCTATGGTATGAA	TTTGCCCTTCCCTGTTCTTT	AAATA
CCRI001726	ca02	CCATCCAATAATGATGTAGTCCA	GGTGTAACTAGATCCCTCCGC	TTTCT
CCRI001727	ca02	AATGGCTGCCACATTACACA	TGAATGAAATTCAAGAACGAGG	TTTA
CCRI001728	ca02	GGTCTAGTTTCTTTCTTGTGGGTT	TGGACATGGTGCCTAAGTTCT	AT
CCRI001729	ca02	TGCAAACATACACTAACAATGATAAA	CCCAATACTTTGTTAGCAATCCA	TAA
CCRI001730	ca02	GAAGTTCCACCTGAAATGGG	GTTAGAGTCCGCCTGGCAAT	A
CCRI001731	ca02	GGTCGCATTATCCTCGACTT	CCTTAGGAACCATCATTGGG	ACAAA
CCRI001732	ca02	AAACCAAATAGTGATGGGTCAAA	GCATATTGGTGTTATGATTTATTGC	ATAA
CCRI001733	ca02	CGGATATCCAAATATCCACCTT	GCTTTGGATTGGTGAATTGG	AAATT
CCRI001734	ca02	CTCAATTCCCGTATTCGATTT	CCATGTTAGGACGGTTGGAC	TTATTT
CCRI001735	ca02	TGAAATCCCAATCTACCACG	TGTCTTCTTGATCTAGATAATTTGCAT	AAAC
CCRI001736	ca02	CGTACACGAACATTTGTTGAGG	TCATTTATCATTTATCGGGCCT	AT
CCRI001737	ca02	AAGGTATAACCATTCGGGAATTT	TCCTTTCCATCTCTCAACTAAACA	GAAAG
CCRI001738	ca02	ATAAACAACCATGGCCGAAC	TGGCTTGGCATAATGGAAAT	TTTTA
CCRI001739	ca02	CCCGATGAATGTATGTAGCAA	GTGGCGACTCCCACAATTT	AATGA
CCRI001740	ca02	CCCTCTCCCTCCTCTCTCTT	AATCGCGCAATTAGACCATC	ACCCG
CCRI001741	ca02	AAGAGAGAGGGAGAGCTGGG	CAGAATCAAATCAGGAGCAAA	TTTTTA
CCRI001742	ca02	AGGGTTTCAGAACAGGCAGA	GGTCGGGTTTGGAGTGTTAC	TTA
CCRI001743	ca02	TCAAGTTGTGGGATAGGGTTG	TTTGAAGCATCTTCTCAGTTGG	ATTTT
CCRI001744	ca02	CGAATTTGAATGATTGCAAGAG	GAATAAAGTGGCCCAAATCC	TTTTA
CCRI001745	ca02	GAAAGGGACTTAATTTAACTGACCA	AAATGTAGGGTGGATATGGGA	TTTC
CCRI001746	ca02	AGCCTTGTATTTGGGTGCAA	CATGCAGGCTGCTTTCTTAG	TTTTC
CCRI001747	ca02	TTTGTAGAAGTATTGGATGCTCG	TGCTTTGAACTCTAATGCAACAA	AAATA
CCRI001748	ca02	GTCACGTCTATGCGTGGGTT	CCATCGGAAAGGAGACGATA	CCTAA
CCRI001749	ca02	CCCATAACCCATTATTGTTGG	TGAGCCTTTCTTCATGGGAT	CATA
CCRI001750	ca02	TTTCTAGAATTTGACCTTACTCCTTT	TCGACAACCTAACAATTCCTCA	ATTTT
CCRI001751	ca02	GTTGTGGTGTATGGCGAATG	CAACCTTAATCAATTAGAGAACACG	AAAT
CCRI001752	ca02	CGAAATGGAGAAATGGAATCA	TTGATGATTTCGGCCCTAGT	AAATGG
CCRI001753	ca02	GTGAAACGAAATCGGGTTCT	TAGCACGAATACCTTCGGGA	AT
CCRI001754	ca02	CCCACTTTGATCCATTTCTTG	ACATAGAGGGTCCCTAACGAA	TATGA
CCRI001755	ca02	CTGTCCTGACCCTCCACATT	CACACCGGAGGAATGCTTAT	TTA
CCRI001756	ca02	ATAAGCCAAATCTCAGGGCT	CGAGGATCGTCAGAGACTACG	AT
CCRI001757	ca02	GGTACGCATTATGTACTCGCA	TGCACAAAGAAATTTCAGCAC	TAAAG
CCRI001758	ca02	TCCCTTTATCGATTCCTCCC	ATGGTGGAGGAAGAAGAGCA	TTCTC
CCRI001759	ca02	GAACACGAAGAAACGATCACAA	TGGGCATCCATTAAGTTGTTT	TTC
CCRI001760	ca02	TTAGTGGCATGGCATATGGA	ATTCTCCATGGCTGAATGCT	AATAA
CCRI001761	ca02	TTTGATAAGTTCGATTGTTAAATGG	GCACACTATAACATGGCCGA	TA
CCRI001762	ca02	AAATTAACATGTACAACGCAGC	TGCATGCACGTGACATTTAT	TA
CCRI001763	ca02	CTTCGGTAGCTAGTGTGGGC	TGCATCAATTTCTTCAAATGGT	A
CCRI001764	ca02	TACGAAACATACTAGGATGATGAAA	AACCAACTTTATTCCATGCACA	AT
CCRI001765	ca02	ATAAATGGAAGGAGAGCGGG	AAACGAACAACAGAGCTGGC	GGCAT
CCRI001766	ca02	GAGATGGGAATGAGCCATGT	GTACAATGACCCGTTGAGCC	AT
CCRI001767	ca02	TCAAATGGCCGGATATAAGC	GGTGGCATCAAATAAGGCAT	AT
CCRI001768	ca02	TCATTTGGGCATAGCAAAGA	CTCTCCGGCCATCGTCTAC	CGCCGG
CCRI001769	ca02	TGTGACAGTATGGGCTTTGAA	TCGATAGACACGTGTGAAAGATG	TTG
CCRI001770	ca02	GCCCGTGGTTTCCTCTTT	AACGCAGCAAGAACCGAATA	TTTA
CCRI001771	ca02	TGCACCTAGCAATAATCGGTC	TGTTTGAGGAGTGTGAGGATG	AAAAT
CCRI001772	ca02	ACGATTAAACCACCAATCCG	CATGCCATAAACAACCTCACA	TA
CCRI001773	ca02	GGGAGAGGAGAACGTGAACA	CAGAATGGGTCTGCTGGTCT	AAAAAT
CCRI001774	ca02	AAACCAAACATACATGCAATTCTT	TCGGTTTGGTTGTTGGAAAT	AT
CCRI001775	ca02	GAATTGGACCTTTGAAATAATTACC	CGCGAATATCACGTATCAAGA	TTTA
CCRI001776	ca02	ACACTTCTTCGGCTCCTCAC	TCTCGGTTGCCAGTTCAAAT	GAAAAA
CCRI001777	ca02	CACGAAATCACAACTCGGAA	TTGTTCCGATCCATTCGTTT	AT
CCRI001778	ca02	GACATAATACACAATCATCAACCTTT	TGTGAGCAATCTACTTATGCTATGG	TTCCA
CCRI001779	ca02	GCTTCAACAATGGGAGAACCT	CCATGATAGCATAAGATGAATGG	TTTC
CCRI001780	ca02	GTTGGCTGCAGGTTTAATGC	AAGGCATTGAGCTAACGACG	AAT
CCRI001781	ca02	TGAGTGGATGGTAGTGACCTT	AAACTGAACAATGGCCGAAT	AAAGA
CCRI001782	ca02	TCATATCTAAACATTTGTTTCATAACC	TAGCCATGTGATTTGGCTTG	TCATT
CCRI001783	ca02	TTTGACAAGTGGATGGTGATAAA	GCTCTGTTTCGAATGCCTCT	TTA
CCRI001784	ca02	AAGATTCGAACTAGCATCTTTCA	TCTTCTCCTACACGTCTGATGG	TAAAA
CCRI001785	ca02	CTTGGTGCTGCTACCTGCTA	TTGTTTGTTTCTGTGCGAGC	G
CCRI001786	ca02	AACAGCTCCACCAAGAGGAA	TCCCTACGAACAAACTTGCC	GCA
CCRI001787	ca02	TTGAAGGAAACACCACCGAT	CCGACCCAAACGGTAAAGTA	T
CCRI001788	ca02	GCACGGACTATGTCATCGTTT	AAACAATTTCGGGTGGAGAA	T
CCRI001789	ca02	TGTTATACTTATTATCATCAGGACCCA	TTATGTGTAGTTGATTGAAGATGATTT	TTTA
CCRI001790	ca02	TCCTTTCACATATCCCACCC	TCATGTTATGTGATGTTATGGCA	AT
CCRI001791	ca02	TTCGATTGATTTCTTCGTCAAA	TGGTACAAATCACCACGATCA	AAAAT
CCRI001792	ca02	AATTGACCGCTTCCTTTCTAC	CGTGCTGCCTTCATTGTTTA	AATAA
CCRI001793	ca02	TTTCTCCGAATACTACGCCG	AACGCATGACGGTGTGAAA	ATTTT
CCRI001794	ca02	CATTCAACTAGACTGCTATGACCAA	GCCCTAATCCCATATGTCCA	TCATTT
CCRI001795	ca02	AAATAATGAAAGAAGTGACGTAAACA	CATGTTATTTGGTGTACATACATTTG	TAA
CCRI001796	ca02	GCCAAATGTGTTGGCTTGT	TCTCACCCAAACAACCATAGC	TA
CCRI001797	ca02	TGAGTTGGCTTGGCAATACT	TTGTATGAGCTCAATATGTGATGAA	TA
CCRI001798	ca02	GTGGTGCTCTCTCCACCTTC	TGGAAGAAGAAGCCACTCGT	GTAGTG
CCRI001799	ca02	TGGTTGCCAAAGATGAATGA	ATGATGGCCTTCAATGGTAA	TTAT
CCRI001800	ca02	GCCCTAAGACAATCCCTTCC	TGCAGTGCACCTACAACCTT	A
CCRI001801	ca02	CTCACAATTTCATCAATGGCA	GATTCTTAGGGTTCGGCCA	AAAAC
CCRI001802	ca02	CCCTCTTACGCTACCCATTC	CGTGTGTGTTTGCGTTCTCT	TTTG
CCRI001803	ca02	TGTGCCACCTGGTTAGATCA	CAGAGCCTGATTGCAACAAC	TTC
CCRI001804	ca02	AAAGGAACGGTTAGAATCGAGA	ACCTAAATATGTTCTTTCATTTGAATC	TATG
CCRI001805	ca02	GCATACTCAATCAAGGAACATTT	TTTAACACAACTTTCTTTAGGCCA	ATAATT
CCRI001806	ca02	TAGGGATCATCCGCTCTCAT	CCGCCTTGTCAAATGTTCTT	TCGGC
CCRI001807	ca02	TCTTTCTCATGATTCTCCACCA	CCACCCATCCATCCAAATAC	AAAT
CCRI001808	ca02	AATTGGTGCCAATCAAATCA	TCCTTCCACATAGCGTGTCA	AT
CCRI001809	ca02	CTGTTTACTTCGGCAAAGCC	TGAACCTTAAGTTCGTGCTTCT	TGAAT
CCRI001810	ca02	TTTGGCCCTCCAACTTTAT	CGTTTATTAGCTTTGTTGATGTGA	TATT
CCRI001811	ca02	AAGCATCACCAGCATTCTTT	ATGCTTTCGAGATGGGAATG	T
CCRI001812	ca02	GGGTTGGAGATTTGTTGATGA	GTGGAGATGAGGGCTACCAG	GAT
CCRI001813	ca02	TTGTTTCATTTCCCAAGAACC	AGGTCATTCAAATGGGTTGG	ATT
CCRI001814	ca02	CATCTTTGTTTCGGCTTTGA	CCGGCCAAGAAATGATAATG	AGA
CCRI001815	ca02	TGCTTGAATTGAATTGTATGATTG	CAACGTTCAACAGGAACATGA	AT
CCRI001816	ca02	TAGCGGATGGATTATGAGGG	CCACCCAAAGTACCTCCAGA	TGCAT
CCRI001817	ca02	TGTTGGTCGAATGCTTCAAA	AGGGCATGTGTTAGGTGAATG	AAAAT
CCRI001818	ca02	TTTGATAGCATCGGCTATTTCA	GTTGGAGTCTTGGGTGGAGA	AT
CCRI001819	ca02	ACACTAAGGGTGAGCATTTGA	GGGAGGGACAGTGGTTACAA	ATCGA
CCRI001820	ca02	AACGCAACTAGTATAAACAATTTACAA	TTGGTGAAGTAGAAATATTTATGGGA	TTAA
CCRI001821	ca02	AGGATTAGCAGAGGCAGCAG	GGAACCAGACAGCGATTTGT	AGA
CCRI001822	ca02	AACCCAACAAATATGGAACACT	TTCTCTAAACTTGTTTGGGTGACA	ATTTT
CCRI001823	ca02	CTACCCAATTTCACAAGCCC	GAAGGCCGCATGCTGTAG	TCTGCC
CCRI001824	ca02	GACGTGTTGCATTCTTGTGG	TGTATTTCAGGCTTTGGGCT	AAT
CCRI001825	ca02	TGAATGGCTATCCCAACCTC	TTGATGTTGTGCCGAATGAT	AAAAC
CCRI001826	ca02	CGCGTCCTAACTTTGTAGGTT	TGAAGTGCGTAGCGGAGTTA	AACA
CCRI001827	ca02	AACTCAAGAATGAGCCTGTGTT	GAAGCATGGAATTACAATATATGCC	TAT
CCRI001828	ca02	TGAAGAAGCCACTTGGGAAC	GAAACTTCCACATATGCATTGTACT	AAAAT
CCRI001829	ca02	ACTTGTGAGATTGATGCTAAACC	TGTCTCCACAAGGATTGTATCTG	CATTT
CCRI001830	ca02	TGTGGTGTCTCGTAGCAAGG	CCTCGAATAATCCATCTCCG	CAT
CCRI001831	ca02	CGAGAACCATTTAGCGATGA	CCTGAGTAATAGTGAGCTGTGGAA	ATTTT
CCRI001832	ca02	AAGTGGCATACCCGACATTT	TGAAGTGGTGAATAGCTGCG	TCT
CCRI001833	ca02	CCATTTCGCCTCTCAATCTC	AATGTAGCTTTGTGGGTGGC	ACC
CCRI001834	ca02	ATACCAGGCGTGAAGGAAGG	TTGACACACCGCAGAATCTT	ATAC
CCRI001835	ca02	ATGATGTGTTCCCGCCTAAA	CACACATCGTTGACTTTGATGA	TGTA
CCRI001836	ca02	GGTTTATCGCTTGTTTGGGA	TGATGACGGTGATATGGAGC	T
CCRI001837	ca02	CCCAAGGTCGAGCGTAGATA	TATGTCCCAAGAGAGCCACC	TTTGG
CCRI001838	ca02	ATATGCTCATTCTATTTATCAATTGTG	TGACACACACACACACACACAC	AT
CCRI001839	ca02	CCTGTGGATCGACCCTCTT	ATAGGCTTCAAATGCCCAGA	TTTA
CCRI001840	ca02	CTTTGGAATGGCACCTCAAG	TGCCATGCTAGGCACATTAG	TA
CCRI001841	ca02	TGAAATCTTTCTCATCTCATTCTTC	AAGCTTCCATCAATGTCCTTT	TTTTA
CCRI001842	ca02	CGATCCGAAGTATCTGCCTT	TATTGGTTTAAAGGTGGCCG	TTTCAT
CCRI001843	ca02	CATTGATGGATCAGATTAAGCC	ACTGGCCTGTTTCAATGAGC	AATCT
CCRI001844	ca02	GCGCAATAGGGTCAATGAGA	CGTGATACGTGCAACACAAA	TA
CCRI001845	ca02	CAAGGAGTAAATCGATGATTCG	CACAGTCCCTGTGGAGACAA	AAATAA
CCRI001846	ca02	GGATTGTTGAACCCAAAGGA	AAATCGTTCGATTCAGAGTCA	TTAA
CCRI001847	ca02	TTGGGATGGACCCAAGTAAA	TTCACATTATCAACAACCTACCC	A
CCRI001848	ca02	AGGATCCGACTCCCTTCTTT	TGGAATTCATCACAAACAGGA	AT
CCRI001849	ca02	GTGACAAACGGCCTAACCAC	GGTGTGACAGGGCTTTCAAT	TATTT
CCRI001850	ca02	CCAATGCAATGCAAACAGAC	ATGAGCGTGTAAGCCCATTT	TA
CCRI001851	ca02	TCACTGTATCACATTGTTTCTTTCTTT	ACCAACCAAATTGAAACCCA	T
CCRI001852	ca02	CGAATTTAATTGTACTTGAGTCGC	AGAGATCTCGATAAGTTATGTCAATTT	TA
CCRI001853	ca02	GGACAAGGATTCGTAACACCC	TGTTAGTGGGAAGTTAGGGCA	GAAAA
CCRI001854	ca02	CAGAGTTCCTAAGATGCTCCTCA	TCCAATTATAACTCCAACAAGGAA	TTC
CCRI001855	ca02	CGAATTCGAATAAGAACAAGAGG	CCTTGTCAGAATTAAATGACCCA	TTTTA
CCRI001856	ca02	CATTTCAAGCACCTAATCCG	TCATGGTAATTTGGCATGTGA	AACCA
CCRI001857	ca02	CTCGCATTCTTGTCTGCTTG	TGCAACAAGGAACGATTGAA	TTTTC
CCRI001858	ca02	CGATGGAAGCAATTTGAATG	CTTACTGGCCCGTACGACAC	TTTA
CCRI001859	ca02	TTGGTAAATAGGTGGTCGGC	TTCAAACTCCCAAGTGCCAT	AAAG
CCRI001860	ca02	CAATTCTGCATTAAATGAGCC	TGTCTAGACCGGTTGATCCC	AAAAT
CCRI001861	ca02	GGCGACGGTATCTCATTCAT	CTTCAATGGCGTCAATGCTA	TGC
CCRI001862	ca02	TGGAGTGTAGGGCTGGGTAG	TAACAGTATGGCCCGTAGGC	TCTAT
CCRI001863	ca02	TTCATCACTGGCTGAATACCC	CCAGATAGGACAATCGTTCCC	TC
CCRI001864	ca02	TTCCCACACCATATCCCTTC	ACCTTGGATGTTGTAACGCC	AAT
CCRI001865	ca02	TTTGAAATTGAATGATACTTTGAACA	CAAAGGCAAACATACACACACA	AT
CCRI001866	ca02	CATCCAAGCTCCATCTAACCA	GGATTGCAATGGTGATAATTGTT	AAAT
CCRI001867	ca02	GCCTATTCGGATGTGTCTAGATG	TTTAAATATTCTTACCGAACCCAAA	TA
CCRI001868	ca02	AAAGAAGGGCTTTGCATGTC	GGATGACCGAATGGTGTTTC	AAT
CCRI001869	ca02	TCATCGTCATCAACCCTCAA	GCCCTTCAATTCCGTGTTT	ATTTT
CCRI001870	ca02	AAATGAAACCAACGCCCTAA	TTGGTAACGCCTCATACCTTG	CCTTAC
CCRI001871	ca02	TCATGGGTAGATGGATCTTCAG	TGCAACCACTTTGACCGATA	GGT
CCRI001872	ca02	GCGACTTGACAGTGTGATGC	TTGAATGGAACGTGAGTGAAA	AAAGG
CCRI001873	ca02	TTTCATATTCAATGGAGTCACAA	TTTCAACTGGTCCCTCTGCT	AATT
CCRI001874	ca02	TTCCTCACTTTACCGGAAGC	AAACCGTTTCTTGTAGCCGA	T
CCRI001875	ca02	CGTTAAATGTGGCCTTGGTT	CATGAATTATGGTTTCATCATCG	TA
CCRI001876	ca02	CCTTGACTGAATGTTCACAAGGT	TGGTCCTTGTTGGTGTGATT	TA
CCRI001877	ca02	CAATTGAGGTTTAGCGGGAG	ACACTTACCGAATTCACGCC	TTTC
CCRI001878	ca02	GCATGTGTCGAATAGGCAAC	CAGAGATTCGGCAAGGGTTA	CTT
CCRI001879	ca02	GCAAGGGACTTGAAATGGAA	CCCTTCACAATTGATGGCTT	GAGAG
CCRI001880	ca02	TACCATGCCTGCAGTTTCAC	AAAGGAAATGGGACTTAAATGG	TTTTA
CCRI001881	ca02	ACACGATGAATTGTGCCAAA	TCGGTTGCATGATAGAGTTCA	AAAAT
CCRI001882	ca02	CCCAATAAACGGCCTATTTC	GCATTTGATCTAGAGCTCATCTCTTT	TATAAT
CCRI001883	ca02	TTCTAATATCCTACCCATATAGCCA	TGAATAAACGAATTGATAAATGATGA	ATTTT
CCRI001884	ca02	TCTACGTAAGCATCCGCCAT	CCAGTAACATGCCCTCATCA	TATGT
CCRI001885	ca02	CATGGCCGTGTATACCAATG	CTCGTAATGAAATAGCCAAAGAA	TTTAT
CCRI001886	ca02	GTTGAAGTGCTCCAACCCAT	GACCAGCGCAATTCTTTAGC	TAAAA
CCRI001887	ca02	TCCGAATAACAAATTAGTGTAAATACC	ATTTGAAATTGAACGATTAAGGAT	TA
CCRI001888	ca02	GGCACACTTTAACCAAACAAGA	TGTGAAACTTGGAGCAGCAT	TTTTC
CCRI001889	ca02	TTATCATCATTGCTGACGGG	GCTCAAAGCTGTCAATGGTG	TTAA
CCRI001890	ca02	GCAGAGGAAGAAATGAGAGGG	AATAACCCGTTTGGGCCTTA	CGACC
CCRI001891	ca02	CGGCTTTGGGCAATTAGAT	TGGTTTGAGAGAGATCAGTGGA	TTTTA
CCRI001892	ca02	GTTTGGGTTGAATTTGTGGC	CACATCCAATTATCAAATCATGG	ATAA
CCRI001893	ca02	TGCTGCATTGACTTTGAGAAA	TGGTAATATGCGTCTGAAATTGA	ATATC
CCRI001894	ca02	CTTTGGCATAATTTCATCAACA	AATGTTTGGAAATGTTGGATTT	TA
CCRI001895	ca02	GCCCAAGGTTGAAGCTGATA	GGGACTAAATCGCGTAAAGTG	TTTTA
CCRI001896	ca02	CACAATGTGAACCTCAACTTTCTT	TCTTGTTTCTCAGGCCGTTC	AG
CCRI001897	ca02	TGGTGTAGAAGAGAGTGTAGTGCAA	ACCGACGAGGATCACTGAAT	AAATAA
CCRI001898	ca02	GGCTATACTGTTTATGTATGAAATGGG	TCATGTCACTGCTACTATCCAAA	AT
CCRI001899	ca02	AGGTGAGCACATCACATTGAA	AACTGGTGTGTTGCAGTTGG	AC
CCRI001900	ca02	AACTCAACTCGAACTCGGAA	TCATGCAAGCCTAAGGTAATGA	TCGAA
CCRI001901	ca02	GGCTTAATTATTATAAGCGGAAGGA	TTCGGTGGAAACTCTATGAGAAA	A
CCRI001902	ca02	CAATCATATCCACATTCGGCT	CCCGTTCCGATTACTGTTGT	AT
CCRI001903	ca02	CAACAACAACACTTCCTGCAA	TCGTTATGGACTCTTTGCACC	T
CCRI001904	ca02	TACCCACCGAAATGGCTAAG	AGAAGGGTGACAAGCAAACG	CATT
CCRI001905	ca02	GGAGATTCGGTGTGTCACCT	CTCGATTGTGGAATGGGTCT	TTTG
CCRI001906	ca02	GATGATGGAGGCATGATGGT	TGTGCTTCCCTTTCCCTAGA	AAAAG
CCRI001907	ca02	TTGGCCGTTTCTCTTTGTCT	TGCAAAGAGGGAAGAATTGTG	TCTTC
CCRI001908	ca02	GATGCCTCGTTAAAGGATGGT	ACAACTTCCAATCCCAAAGC	TA
CCRI001909	ca02	AAGAATTTCCACCACCCAAG	TGCATAATACCAAATATCAAGCTCA	TCA
CCRI001910	ca02	TTCGCCATGTATGCTTTCAA	CCTTCATGGCAGAATCATCC	TTGGG
CCRI001911	ca02	CTAACCCGAAACGAACCAAA	AAGAGAGTGTTGGAGCCGAA	AATAAA
CCRI001912	ca02	CATAAAGATGCATCCAAACAATTT	TGAAATGATTCGTCATGGAAA	AT
CCRI001913	ca02	ATTAAGCAGCTGTTGCACCC	AGTGACCCAAGATCCCAGTG	T
CCRI001914	ca02	AGTAATTGGTGGCGACTCCC	CTAGGTGCTGGAACCTTTGG	CTTTT
CCRI001915	ca02	TCCAAATTAGAGTAGAGCTAGGAAA	TGTCCAGAAATTAAGCCTAACAC	TTCTT
CCRI001916	ca02	GCATGACCATTATAAGCTTTCAGA	AACATGCCAAACATGGGATT	TTC
CCRI001917	ca02	GATTGGGTTGGGTAATTGGAT	TCAATTCGAAACCAGTCAGTT	TTGGG
CCRI001918	ca02	GACATAAACGTTGGACGCAA	ACCCATATGCATGGCCTAGT	AT
CCRI001919	ca02	GATTCGCGTATCCGATGAGT	GCATAATGGCCACATGTCATA	AT
CCRI001920	ca02	TTTGAAGCTTTAGACACAATATGC	TTTCAATAGCAGCAGTAAATAGTTCA	ATT
CCRI001921	ca02	CGTTCGTTCTTGACTGAAGGT	AATGAGTGTGGTTTCAGCCC	GTTGG
CCRI001922	ca02	ATTCGGCTCCACCTCTTCTT	AAAGCGTTATGGTGGAGTGG	CCTTG
CCRI001923	ca02	CTCGAGTCTGTGGGTGACAA	CACTTCTTGTCCTTGGACCG	AAAGA
CCRI001924	ca02	GGTCTCGAGGAGTGATCCAA	CATCATGCACCAAATACCACA	T
CCRI001925	ca02	TACCACAATTCCGATGCGTA	TGGAGAGGAGGAGGAGGAA	AT
CCRI001926	ca02	CATAGTACCGGAGACATCGACA	TTCACAACTCCAATCAATTCAA	AAAGA
CCRI001927	ca02	TTCATGGTTGGAAGTTTACCG	GCCATGCTTTCGATGTCATA	A
CCRI001928	ca02	AGTGCAATGCGCATAACTTG	AAACGTACCATTCCATATGCC	TTGAT
CCRI001929	ca02	TTTCAAGTTAATCCCTCAAATAGAGA	AAAGGTCGATGACTAAATTGGAA	CT
CCRI001930	ca02	CCTAAAGGCATAGGGAGGCT	ACCTATGGCCCTTGAGATCC	CTAGAT
CCRI001931	ca02	GCACTAACCAAATTGGATTTGAA	TTGGTAAATAGGTGGCAGGC	CTTT
CCRI001932	ca02	CTTATGGTCGTGCTCCCTTT	AATGGTTGGTTGATGCAGGT	TAT
CCRI001933	ca02	GACTTGAGCTTGGCTGAACC	TGGACAGTTTAGGTAAGGTAGGTG	T
CCRI001934	ca02	GTTATTGCTGACGCTTTCCC	TCATGCTCAATGCAAACTCC	AAT
CCRI001935	ca02	TGCCTCATAAATCCTCCCAC	TCGGGACCTCATTTCTGTAAA	TTAA
CCRI001936	ca02	TGTGAGAGCCACTCCACATT	GAAACTCGGAACTCATCCCA	A
CCRI001937	ca02	AAGCTTCATGATTTCCACCG	TTTGTCACTTTCCAAATACCCA	A
CCRI001938	ca02	TCTGTACTGCCCTACCCACC	TCAAATGGGTAGAATGTATAAGCC	ATTT
CCRI001939	ca02	AATTAATGACGGATGGCAGTG	TCTGACTTATCCCTGCTCAACA	AATT
CCRI001940	ca02	GGCTTTGGCTGACATGAAAT	TAAATGCCATCCCACTACCC	GATGG
CCRI001941	ca02	CCATAGAGGTGATCATGGGC	AGGGCCTCGGGTAAGAGTT	GGCCC
CCRI001942	ca02	TGTTCGAGTGATCACCTTAATCTT	TGGAAATCCACCACATATTGTTA	T
CCRI001943	ca02	GCTGGAGGATACCATGAGGA	TGTGACCTTCCAATCATGATACT	ATTTT
CCRI001944	ca02	ACTCTCAACGCCATTGCTCT	TCCGAGTTAGGAACTCCACAA	T
CCRI001945	ca02	ATTGAGGATTGGTCGGAGTG	ACGAACCACAGGCTATGGAC	ATTTT
CCRI001946	ca02	TATGTGGAGGCGGCTATTTC	TCAATACACCCGCATCTCAA	TTTTC
CCRI001947	ca02	TTCTTGTTACATGACTACCGAGTG	TCACCGCAAATGGTAACAAA	A
CCRI001948	ca02	AACCAGACAACAACATTCCAAA	TTCTACAAAGCTCAAACTCTGAAA	CCTTT
CCRI001949	ca02	AACGTGCAGGCCTTATCATC	CAAGATTGCTGACTTTGGCA	T
CCRI001950	ca02	TTGGCCCAACAACACATTAC	CTGTATGTTGCCAAGCGAAA	TA
CCRI001951	ca02	TTTCTTCAATAAGTGGAAGGCA	AGAAACCCTATGGTCGTTCG	TA
CCRI001952	ca02	CTCTTCCATCCCAATTTCCA	AATATGCAGGCATGAAGATGG	TTTAT
CCRI001953	ca02	ACAAGGATGGTTGCAAGGAG	TTCCATGATTAAGGTGGGTGA	ATA
CCRI001954	ca02	TTTGGAACGGATCGAAGAAC	TTGGATGAGTTAATGGGTCG	AAAATT
CCRI001955	ca02	TGAATACTCCAATGTTTGAACCTG	TTAGTGGAGCGTCCCTGAAT	TAAG
CCRI001956	ca02	AAACCCTTGGAATAGCTGAAA	AGCGATTGCATGCTTAATTG	TTTAT
CCRI001957	ca02	GTGGACGGTCATAAATGGCA	CCCTAATGCCGTTCAAACTC	TTATAA
CCRI001958	ca02	AAGTTGACCCTCGGGTCTTT	GGCAAAGTCTTGGTGGACAT	A
CCRI001959	ca02	CTGAAATCAACAGGAAGACGG	TGTGAGTAGCGAGTTAGTGGGA	AAAAAG
CCRI001960	ca02	AAATGAAGAAGATGAAAGAAATGTCA	TGTTGAATTGATAGTTAATTAAGGTGC	TTAA
CCRI001961	ca02	CCCATTTCAATAGTGGTGGC	TGGTGGAGAGGATGAATGGT	ATAAA
CCRI001962	ca02	TCCACTTAAATCAAGTAGTGCTTTG	CAAGAACAAACGAAACAGAGAAGA	TTTC
CCRI001963	ca02	TTGTGACTTTAACAATGCTGTGG	GGGAAGCTTTCAAACCAACA	T
CCRI001964	ca02	GTTGCCAATTCGGTTTCATC	CCGACTCTCAGGCTAAATCG	AT
CCRI001965	ca02	GGGTCCACAGCAAAGGTAAA	TTTGAATTAACGCGGGAGAG	AT
CCRI001966	ca02	GTTCAAACGAGGCTCGGTAA	CATGAATGAAAGAGAAATGCTACAA	AT
CCRI001967	ca02	TATCCCTCTCGTAGCCTCCC	GAGAGGTCGGGTCTTGTGTG	TTCCC
CCRI001968	ca02	TTTCGGTCAAGTAAATTCATGG	TTTCGCTTGCTCTCCACTAA	TAAAT
CCRI001969	ca02	TTCAGTTAACCAAGAAGCCACA	TGCTTTGGTTTATAATGTGGAAA	AT
CCRI001970	ca02	TGAGGACCTTTGTTCATTTGG	AATGGATCAGACCTCAATTCG	AAAAAT
CCRI001971	ca02	TTTCTTTCTTTCCCTTTCTGTTT	TTCCAACAAGTGTATGGTAATAGTAAA	TTA
CCRI001972	ca02	CCAAGAATCCGAATTACAGCA	GCATTGCCAAGAAGGGTAAA	T
CCRI001973	ca02	ATCAATGCCTTCACCTCGAA	GCAAATGATGCGATGCAATA	TTGCA
CCRI001974	ca02	TTTGATTCGGTCTCATTCTGTT	CTCTCTCGATCCATGATCCC	TATACA
CCRI001975	ca02	GGTTCGTATGGGACTTCCAG	TCGTCATTACAGCAAATGAGGT	AATTC
CCRI001976	ca02	GGTGTTATGCTATTAGGGATTAGAGG	CCAAATGTTCTTCAGTTAATTTCTAGC	TA
CCRI001977	ca02	GCTGGGAGTCCACAAACAAT	TCCATGTTCTTGTTCTTTATCCA	TAAAA
CCRI001978	ca02	TCATCCTTGAACCTGCTTCTT	AAATCATTTCAATGTCTGGTCTAAA	TTTAT
CCRI001979	ca02	GCTCAAAGACAAGGATTAGTGGA	TGTCCGCTTAACTCAGATGG	TTTAA
CCRI001980	ca02	CCATTTAAGTCCAATTAGTCCCA	CAGTGACATCGGAACAGTGG	AAT
CCRI001981	ca02	GGCCAACGTAAGGAAGTATCA	TGAATCGGTGTGGATGTGAA	TTCCAC
CCRI001982	ca02	ATTTGCCAATTGAACCAAGG	AAACCTCAAATGACGATATATCAAA	T
CCRI001983	ca02	CACTCTCTTGCACGATAGGACTT	AAAGCCACGATATTTCAATGTATTC	TAAAA
CCRI001984	ca02	TCATTGGAGATGGTTCAGCA	AGCCTTTGAGGACCTTGGTT	GGT
CCRI001985	ca02	CAGTGGGTAGAAGGACCCAA	GAATCAAATCGAATCGAATGAAA	ATTCG
CCRI001986	ca02	GGAGCGAGTTTGAATGTGAGA	CTCCTGGTGCTACATGCTGA	A
CCRI001987	ca02	GGTGACAACTAATTTACTTTACCCAT	TTAAGCTCGAATTTGGCTCG	TATAT
CCRI001988	ca02	TTAGCAAATACGAAGCATTCAA	GCAATGTATATATGTTTATGCAAATGA	TTA
CCRI001989	ca02	AAGCAGCCTCAAATGGTCC	TGAGTCGCTTTAGACCCATGT	ACAAG
CCRI001990	ca02	CATTGTTATAAGGATGGGTTTGG	GAAACACAATGGGTCACCTCT	TAATA
CCRI001991	ca02	CATGAACAGCAAACTGGCAT	CATTGGATTCCCATCAAACC	TA
CCRI001992	ca02	TTGGTGCTCTCACATGCTTC	GCCTCCCTCCTCTTTCACAT	AATA
CCRI001993	ca02	ATTGCTGAGTTGAGGGTTGC	TTGTGACACTATATGGATTGAAATG	TA
CCRI001994	ca02	AATTCAACTGGAACAGCCCT	ATTTCCGCTTCGGTTTACCT	TTATT
CCRI001995	ca02	TGAGAGCGAGTTGATGGAAA	GACAAGCATGGAAGGGACAC	AAAAT
CCRI001996	ca02	GCATCCATTCTTGTCCTGCT	CAATTGTTTATCCTGCCCTACT	TA
CCRI001997	ca02	TCAAGTATGATCAATCCTAAATACAAA	GAGGTCCTGACGAGTTTCTTCT	T
CCRI001998	ca02	AGACATCACGATTCCTTGTGG	CTCTAACAAAGCATTGTCTGATTC	AT
[truncated: 11,009 more rows]
